# Supplementary material for: Ethyl 4-(2,4-dichloro­phen­yl)-6-(6-meth­oxy-2-naphth­yl)-2-oxocyclo­hex-3-ene-1-carboxyl­ate
Source: Acta Crystallogr Sect E Struct Rep Online. 2010 Sep 4;66(Pt 10):o2478. doi: 10.1107/S1600536810035130 (PMC2983411; doi:10.1107/S1600536810035130)
Supplement: Supplementary file 1 [file e-66-o2478-sup1.cif]

##############################################################################
###                                                                        ###
###        Electronic paper (Acta Crystallographica Section E)             ###
###                                                                        ###
##############################################################################
#                                                                            #
# This CIF contains the data in a paper accepted for publication in Acta     #
# Crystallographica Section E. It conforms to the requirements of Notes      #
# for Authors for Section E, and has been peer reviewed under the auspices   #
# of the IUCr Commission on Journals.                                        #
#                                                                            #
# Full details of the Crystallographic Information File format               #
# are given in the paper "The Crystallographic Information File (CIF):       #
# a New Standard Archive File for Crystallography" by S. R. Hall, F. H.      #
# Allen and I. D. Brown [Acta Cryst. (1991), A47, 655-685].                  #
#                                                                            #
# The current version of the core CIF dictionary is obtainable from          #
# ftp://ftp.iucr.org/pub/cif_core.dic. The current version number is 2.4.    #
#                                                                            #
# Software is freely available for graphical display of the structure(s) in  #
# this CIF.  For information consult the CIF home page http://www.iucr.org/  #
# cif/home.html                                                              #
#                                                                            #
# This file may be used for bona fide research purposes within the           #
# scientific community so long as proper attribution is given to the journal # 
# article from which it was obtained.                                        #
#                                                                            #
##############################################################################
                                             
data_I
_audit_creation_method     SHELXL-97
_chemical_name_systematic
;
Ethyl 4-(2,4-dichlorophenyl)-6-(6-methoxy-2-naphthyl)-2-oxocyclohex-3-ene-
1-carboxylate
;
_chemical_name_common     ?
_chemical_formula_moiety     'C26 H22 Cl2 O4'
_chemical_formula_sum     'C26 H22 Cl2 O4'
_chemical_formula_iupac     'C26 H22 Cl2 O4'
_chemical_formula_weight     469.34
_chemical_melting_point     ?
_symmetry_cell_setting     monoclinic
_symmetry_space_group_name_H-M     'P 21/c'
_symmetry_space_group_name_Hall     '-P 2ybc'
loop_
    _symmetry_equiv_pos_as_xyz
    'x, y, z'
    '-x, y+1/2, -z+1/2'
    '-x, -y, -z'
    'x, -y-1/2, z-1/2'
_cell_length_a     14.2156(4)
_cell_length_b     5.8647(2)
_cell_length_c     27.3752(9)
_cell_angle_alpha     90.00
_cell_angle_beta     94.840(2)
_cell_angle_gamma     90.00
_cell_volume     2274.14(13)
_cell_formula_units_Z     4
_cell_measurement_reflns_used     19625
_cell_measurement_theta_min     2.91
_cell_measurement_theta_max     27.48
_cell_measurement_temperature     120(2)
_exptl_crystal_description     block
_exptl_crystal_colour     colourless
_exptl_crystal_size_max     0.20
_exptl_crystal_size_mid     0.10
_exptl_crystal_size_min     0.07
_exptl_crystal_density_diffrn     1.371
_exptl_crystal_density_meas     ?
_exptl_crystal_density_method     'not measured'
_exptl_crystal_F_000     976
_exptl_absorpt_coefficient_mu     0.316
_exptl_absorpt_correction_type     none
_exptl_absorpt_process_details     ?
_exptl_absorpt_correction_T_min     .
_exptl_absorpt_correction_T_max     .
_exptl_special_details
;
;
_diffrn_ambient_temperature     120(2)
_diffrn_radiation_type     MoK\a
_diffrn_radiation_wavelength     0.71073
_diffrn_radiation_source     'fine-focus sealed tube'
_diffrn_radiation_monochromator     graphite
_diffrn_measurement_device_type     'Nonius KappaCCD'
_diffrn_measurement_method     '\w and \f'
_diffrn_detector_area_resol_mean     ?
_diffrn_reflns_number     24499
_diffrn_reflns_av_R_equivalents     0.0805
_diffrn_reflns_av_sigmaI/netI     0.0876
_diffrn_reflns_theta_min     3.13
_diffrn_reflns_theta_max     27.50
_diffrn_reflns_theta_full     27.50
_diffrn_measured_fraction_theta_max     0.997
_diffrn_measured_fraction_theta_full     0.997
_diffrn_reflns_limit_h_min     -18
_diffrn_reflns_limit_h_max     18
_diffrn_reflns_limit_k_min     -7
_diffrn_reflns_limit_k_max     7
_diffrn_reflns_limit_l_min     -35
_diffrn_reflns_limit_l_max     35
_diffrn_standards_number     ?
_diffrn_standards_interval_count     ?
_diffrn_standards_interval_time     ?
_diffrn_standards_decay_%     0
_refine_special_details
;
Refinement of <i>F</i>^2^ against ALL reflections. The weighted <i>R</i>-factor
<i>wR</i> and goodness of fit <i>S</i> are based on <i>F</i>^2^, conventional
<i>R</i>-factors <i>R</i> are based on <i>F</i>, with <i>F</i> set to zero for
negative <i>F</i>^2^. The threshold expression of <i>F</i>^2^ >
\s(<i>F</i>^2^) is used only for calculating <i>R</i>-factors(gt) <i>etc</i>.
and is not relevant to the choice of reflections for refinement.
<i>R</i>-factors based on <i>F</i>^2^ are statistically about twice as large
as those based on <i>F</i>, and <i>R</i>- factors based on ALL data will be
even larger.
;
_reflns_number_total     5209
_reflns_number_gt     3171
_reflns_threshold_expression     I>2\s(I)
_refine_ls_structure_factor_coef     Fsqd
_refine_ls_matrix_type     full
_refine_ls_R_factor_all     0.1176
_refine_ls_R_factor_gt     0.0624
_refine_ls_wR_factor_gt     0.1362
_refine_ls_wR_factor_ref     0.1595
_refine_ls_goodness_of_fit_ref     1.048
_refine_ls_restrained_S_all     1.048
_refine_ls_number_reflns     5209
_refine_ls_number_parameters     291
_refine_ls_number_restraints     0
_refine_ls_hydrogen_treatment     constr
_refine_ls_weighting_scheme     calc
_refine_ls_weighting_details
         'calc w=1/[\s^2^(Fo^2^)+(0.0569P)^2^+1.4128P] where P=(Fo^2^+2Fc^2^)/3'
_atom_sites_solution_hydrogens     geom
_atom_sites_solution_primary     direct
_atom_sites_solution_secondary     difmap
_refine_ls_shift/su_max     0.000
_refine_ls_shift/su_mean     0.000
_refine_diff_density_max     0.386
_refine_diff_density_min     -0.324
_refine_ls_extinction_method     none
_refine_ls_extinction_coef     ?
loop_
    _atom_type_symbol
    _atom_type_description
    _atom_type_scat_dispersion_real
    _atom_type_scat_dispersion_imag
    _atom_type_scat_source
    'C' 'C' 0.0033 0.0016
                         'International Tables Vol C Tables 4.2.6.8 and 6.1.1.4'
    'H' 'H' 0.0000 0.0000
                         'International Tables Vol C Tables 4.2.6.8 and 6.1.1.4'
    'O' 'O' 0.0106 0.0060
                         'International Tables Vol C Tables 4.2.6.8 and 6.1.1.4'
    'Cl' 'Cl' 0.1484 0.1585
                         'International Tables Vol C Tables 4.2.6.8 and 6.1.1.4'
_computing_data_collection     'COLLECT (Nonius, 1998)'
_computing_cell_refinement     'SCALEPACK (Otwinowski & Minor, 1997)'
_computing_data_reduction
    'DENZO and SCALEPACK (Otwinowski & Minor 1997), and SORTAV (Blessing, 1995)'
_computing_structure_solution     'SHELXS97 (Sheldrick, 2008)'
_computing_structure_refinement     'SHELXL97 (Sheldrick, 2008)'
_computing_molecular_graphics     'ORTEP-3 (Farrugia, 1997)'
_computing_publication_material     'SHELXL97 (Sheldrick, 2008)'
loop_
    _atom_site_type_symbol
    _atom_site_label
    _atom_site_fract_x
    _atom_site_fract_y
    _atom_site_fract_z
    _atom_site_U_iso_or_equiv
    _atom_site_adp_type
    _atom_site_calc_flag
    _atom_site_refinement_flags
    _atom_site_occupancy
    _atom_site_disorder_assembly
    _atom_site_disorder_group
    C C1 0.2743(2) 1.2107(5) -0.05812(11) 0.0325(7) Uani d . 1 . .
    C C2 0.3364(2) 1.0439(5) -0.04033(11) 0.0317(7) Uani d . 1 . .
    H H2 0.3962 1.0277 -0.0530 0.038 Uiso calc R 1 . .
    C C3 0.3101(2) 0.9003(5) -0.00372(10) 0.0271(7) Uani d . 1 . .
    C C4 0.2229(2) 0.9190(5) 0.01610(10) 0.0268(7) Uani d . 1 . .
    C C5 0.1630(2) 1.0922(6) -0.00319(11) 0.0337(8) Uani d . 1 . .
    H H5 0.1031 1.1100 0.0093 0.040 Uiso calc R 1 . .
    C C6 0.1876(2) 1.2388(6) -0.03978(12) 0.0364(8) Uani d . 1 . .
    H H6 0.1457 1.3558 -0.0519 0.044 Uiso calc R 1 . .
    C C7 0.18917(19) 0.7672(5) 0.05408(10) 0.0256(7) Uani d . 1 . .
    C C8 0.2417(2) 0.7606(5) 0.10417(10) 0.0279(7) Uani d . 1 . .
    H H8A 0.2294 0.9038 0.1217 0.033 Uiso calc R 1 . .
    H H8B 0.3103 0.7529 0.1005 0.033 Uiso calc R 1 . .
    C C9 0.21375(19) 0.5572(5) 0.13528(10) 0.0272(7) Uani d . 1 . .
    H H9 0.2380 0.4157 0.1203 0.033 Uiso d R 1 . .
    C C10 0.10628(19) 0.5373(6) 0.13368(11) 0.0304(7) Uani d . 1 . .
    H H10 0.0810 0.6780 0.1486 0.036 Uiso d R 1 . .
    C C11 0.0638(2) 0.5189(6) 0.08069(11) 0.0312(7) Uani d . 1 . .
    C C12 0.1079(2) 0.6548(5) 0.04425(11) 0.0311(7) Uani d . 1 . .
    H H12 0.0774 0.6639 0.0121 0.037 Uiso calc R 1 . .
    C C13 0.26075(19) 0.5753(5) 0.18738(10) 0.0256(7) Uani d . 1 . .
    C C14 0.24668(19) 0.7727(5) 0.21574(10) 0.0274(7) Uani d . 1 . .
    H H14 0.2040 0.8869 0.2031 0.033 Uiso calc R 1 . .
    C C15 0.29374(19) 0.8015(5) 0.26125(10) 0.0249(6) Uani d . 1 . .
    H H15 0.2819 0.9335 0.2799 0.030 Uiso calc R 1 . .
    C C16 0.35953(18) 0.6376(5) 0.28076(9) 0.0203(6) Uani d . 1 . .
    C C17 0.41590(18) 0.6728(5) 0.32532(10) 0.0220(6) Uani d . 1 . .
    H H17 0.4088 0.8083 0.3437 0.026 Uiso calc R 1 . .
    C C18 0.48025(19) 0.5124(5) 0.34184(10) 0.0232(6) Uani d . 1 . .
    C C19 0.49063(19) 0.3078(5) 0.31567(10) 0.0239(6) Uani d . 1 . .
    H H19 0.5351 0.1965 0.3280 0.029 Uiso calc R 1 . .
    C C20 0.43709(19) 0.2697(5) 0.27280(10) 0.0237(6) Uani d . 1 . .
    H H20 0.4443 0.1311 0.2556 0.028 Uiso calc R 1 . .
    C C21 0.37076(18) 0.4340(5) 0.25358(10) 0.0213(6) Uani d . 1 . .
    C C22 0.31971(19) 0.4083(5) 0.20690(10) 0.0235(6) Uani d . 1 . .
    H H22 0.3267 0.2719 0.1889 0.028 Uiso calc R 1 . .
    C C23 0.5480(2) 0.7485(5) 0.40688(11) 0.0318(7) Uani d . 1 . .
    H H23A 0.5984 0.7451 0.4336 0.048 Uiso calc R 1 . .
    H H23B 0.4879 0.7852 0.4202 0.048 Uiso calc R 1 . .
    H H23C 0.5624 0.8647 0.3829 0.048 Uiso calc R 1 . .
    C C24 0.0723(2) 0.3334(6) 0.16028(11) 0.0324(7) Uani d . 1 . .
    C C25 -0.0480(3) 0.1826(8) 0.20559(15) 0.0657(12) Uani d . 1 . .
    H H25A -0.0850 0.2342 0.2326 0.079 Uiso calc R 1 . .
    H H25B 0.0014 0.0764 0.2195 0.079 Uiso calc R 1 . .
    C C26 -0.1126(3) 0.0587(8) 0.16739(18) 0.0768(14) Uani d . 1 . .
    H H26A -0.1457 -0.0640 0.1832 0.115 Uiso calc R 1 . .
    H H26B -0.0750 -0.0062 0.1424 0.115 Uiso calc R 1 . .
    H H26C -0.1588 0.1662 0.1519 0.115 Uiso calc R 1 . .
    O O1 -0.00458(15) 0.3976(4) 0.06997(8) 0.0436(6) Uani d . 1 . .
    O O2 0.54118(13) 0.5310(3) 0.38362(7) 0.0301(5) Uani d . 1 . .
    O O3 -0.00269(15) 0.3819(4) 0.18412(9) 0.0468(6) Uani d . 1 . .
    O O4 0.10805(16) 0.1490(4) 0.15843(9) 0.0468(6) Uani d . 1 . .
    Cl Cl1 0.30566(6) 1.39074(16) -0.10447(3) 0.0484(3) Uani d . 1 . .
    Cl Cl2 0.38884(5) 0.68373(14) 0.01551(3) 0.0360(2) Uani d . 1 . .
loop_
    _atom_site_aniso_label
    _atom_site_aniso_U_11
    _atom_site_aniso_U_22
    _atom_site_aniso_U_33
    _atom_site_aniso_U_12
    _atom_site_aniso_U_13
    _atom_site_aniso_U_23
    C1 0.0409(18) 0.0292(18) 0.0274(17) -0.0051(15) 0.0038(14) 0.0047(14)
    C2 0.0321(16) 0.0368(19) 0.0272(16) -0.0022(15) 0.0085(13) -0.0014(15)
    C3 0.0288(15) 0.0312(17) 0.0210(15) 0.0002(13) 0.0014(12) -0.0018(13)
    C4 0.0297(15) 0.0310(17) 0.0193(15) -0.0038(14) 0.0005(12) 0.0004(13)
    C5 0.0286(16) 0.043(2) 0.0297(17) 0.0020(15) 0.0037(13) 0.0088(15)
    C6 0.0388(18) 0.0384(19) 0.0318(18) 0.0057(15) 0.0021(15) 0.0072(15)
    C7 0.0262(15) 0.0312(17) 0.0195(15) 0.0029(13) 0.0025(12) 0.0003(13)
    C8 0.0254(15) 0.0380(18) 0.0198(15) 0.0001(14) -0.0003(12) 0.0000(13)
    C9 0.0273(15) 0.0326(18) 0.0211(15) -0.0001(13) -0.0006(12) 0.0021(13)
    C10 0.0255(15) 0.0407(19) 0.0247(16) -0.0023(14) 0.0008(13) 0.0023(14)
    C11 0.0257(15) 0.0404(19) 0.0265(17) -0.0059(15) -0.0041(13) 0.0032(15)
    C12 0.0301(16) 0.0409(19) 0.0215(15) -0.0027(15) -0.0026(13) 0.0041(14)
    C13 0.0266(15) 0.0308(17) 0.0190(15) -0.0062(13) 0.0002(12) 0.0028(13)
    C14 0.0251(15) 0.0311(17) 0.0254(16) 0.0000(13) -0.0009(13) 0.0041(14)
    C15 0.0249(14) 0.0259(16) 0.0241(15) 0.0023(13) 0.0036(12) -0.0004(13)
    C16 0.0198(13) 0.0254(16) 0.0157(13) -0.0001(12) 0.0020(11) 0.0037(12)
    C17 0.0241(14) 0.0233(15) 0.0186(14) 0.0013(12) 0.0015(11) -0.0012(12)
    C18 0.0245(14) 0.0294(16) 0.0156(14) -0.0020(13) 0.0015(11) 0.0011(13)
    C19 0.0260(14) 0.0231(16) 0.0226(15) 0.0009(13) 0.0017(12) 0.0010(13)
    C20 0.0285(15) 0.0214(16) 0.0218(15) -0.0022(12) 0.0051(12) -0.0011(12)
    C21 0.0210(14) 0.0238(16) 0.0194(14) -0.0037(12) 0.0033(11) 0.0010(12)
    C22 0.0262(14) 0.0252(16) 0.0194(14) -0.0062(13) 0.0027(12) -0.0005(13)
    C23 0.0350(17) 0.0341(18) 0.0250(16) -0.0030(14) -0.0046(13) -0.0031(14)
    C24 0.0263(16) 0.041(2) 0.0288(17) -0.0013(15) -0.0035(13) 0.0014(16)
    C25 0.062(3) 0.081(3) 0.058(3) -0.017(2) 0.029(2) 0.015(2)
    C26 0.055(3) 0.074(3) 0.104(4) -0.025(2) 0.019(3) -0.006(3)
    O1 0.0360(12) 0.0607(16) 0.0325(13) -0.0196(12) -0.0070(10) 0.0123(12)
    O2 0.0363(12) 0.0296(12) 0.0221(11) 0.0050(9) -0.0103(9) -0.0021(9)
    O3 0.0386(13) 0.0583(16) 0.0455(14) -0.0024(12) 0.0160(11) -0.0035(13)
    O4 0.0385(13) 0.0447(16) 0.0560(16) 0.0066(12) -0.0034(12) 0.0070(13)
    Cl1 0.0578(6) 0.0480(6) 0.0407(5) -0.0047(4) 0.0109(4) 0.0188(4)
    Cl2 0.0380(4) 0.0395(5) 0.0312(4) 0.0087(4) 0.0071(3) 0.0055(4)
_geom_special_details
;
All e.s.d.'s (except the e.s.d. in the dihedral angle between two l.s. planes)
are estimated using the full covariance matrix. The cell e.s.d.'s are taken
into account individually in the estimation of e.s.d.'s in distances, angles
and torsion angles; correlations between e.s.d.'s in cell parameters are only
used when they are defined by crystal symmetry. An approximate (isotropic)
treatment of cell e.s.d.'s is used for estimating e.s.d.'s involving l.s.
planes.
;
loop_
    _geom_bond_atom_site_label_1
    _geom_bond_atom_site_label_2
    _geom_bond_site_symmetry_2
    _geom_bond_distance
    _geom_bond_publ_flag
    C1 C2 . 1.378(4) ?
    C1 C6 . 1.380(4) ?
    C1 Cl1 . 1.737(3) ?
    C2 C3 . 1.384(4) ?
    C2 H2 . 0.9500 ?
    C3 C4 . 1.399(4) ?
    C3 Cl2 . 1.745(3) ?
    C4 C5 . 1.400(4) ?
    C4 C7 . 1.479(4) ?
    C5 C6 . 1.387(4) ?
    C5 H5 . 0.9500 ?
    C6 H6 . 0.9500 ?
    C7 C12 . 1.338(4) ?
    C7 C8 . 1.506(4) ?
    C8 C9 . 1.537(4) ?
    C8 H8A . 0.9900 ?
    C8 H8B . 0.9900 ?
    C9 C13 . 1.527(4) ?
    C9 C10 . 1.529(4) ?
    C9 H9 . 1.0000 ?
    C10 C24 . 1.501(4) ?
    C10 C11 . 1.528(4) ?
    C10 H10 . 1.0000 ?
    C11 O1 . 1.220(3) ?
    C11 C12 . 1.459(4) ?
    C12 H12 . 0.9500 ?
    C13 C22 . 1.368(4) ?
    C13 C14 . 1.417(4) ?
    C14 C15 . 1.374(4) ?
    C14 H14 . 0.9500 ?
    C15 C16 . 1.414(4) ?
    C15 H15 . 0.9500 ?
    C16 C17 . 1.417(4) ?
    C16 C21 . 1.423(4) ?
    C17 C18 . 1.362(4) ?
    C17 H17 . 0.9500 ?
    C18 O2 . 1.379(3) ?
    C18 C19 . 1.412(4) ?
    C19 C20 . 1.362(4) ?
    C19 H19 . 0.9500 ?
    C20 C21 . 1.418(4) ?
    C20 H20 . 0.9500 ?
    C21 C22 . 1.423(4) ?
    C22 H22 . 0.9500 ?
    C23 O2 . 1.425(3) ?
    C23 H23A . 0.9800 ?
    C23 H23B . 0.9800 ?
    C23 H23C . 0.9800 ?
    C24 O4 . 1.198(4) ?
    C24 O3 . 1.328(4) ?
    C25 O3 . 1.480(4) ?
    C25 C26 . 1.517(6) ?
    C25 H25A . 0.9900 ?
    C25 H25B . 0.9900 ?
    C26 H26A . 0.9800 ?
    C26 H26B . 0.9800 ?
    C26 H26C . 0.9800 ?
loop_
    _geom_angle_atom_site_label_1
    _geom_angle_atom_site_label_2
    _geom_angle_atom_site_label_3
    _geom_angle_site_symmetry_1
    _geom_angle_site_symmetry_3
    _geom_angle
    _geom_angle_publ_flag
    C2 C1 C6 . . 121.4(3) ?
    C2 C1 Cl1 . . 119.6(2) ?
    C6 C1 Cl1 . . 119.0(2) ?
    C1 C2 C3 . . 118.9(3) ?
    C1 C2 H2 . . 120.5 ?
    C3 C2 H2 . . 120.5 ?
    C2 C3 C4 . . 122.4(3) ?
    C2 C3 Cl2 . . 117.1(2) ?
    C4 C3 Cl2 . . 120.5(2) ?
    C3 C4 C5 . . 116.2(3) ?
    C3 C4 C7 . . 125.2(3) ?
    C5 C4 C7 . . 118.6(3) ?
    C6 C5 C4 . . 122.7(3) ?
    C6 C5 H5 . . 118.7 ?
    C4 C5 H5 . . 118.7 ?
    C1 C6 C5 . . 118.4(3) ?
    C1 C6 H6 . . 120.8 ?
    C5 C6 H6 . . 120.8 ?
    C12 C7 C4 . . 118.7(3) ?
    C12 C7 C8 . . 121.6(3) ?
    C4 C7 C8 . . 119.3(2) ?
    C7 C8 C9 . . 113.1(2) ?
    C7 C8 H8A . . 109.0 ?
    C9 C8 H8A . . 109.0 ?
    C7 C8 H8B . . 109.0 ?
    C9 C8 H8B . . 109.0 ?
    H8A C8 H8B . . 107.8 ?
    C13 C9 C10 . . 112.9(2) ?
    C13 C9 C8 . . 110.5(2) ?
    C10 C9 C8 . . 110.4(2) ?
    C13 C9 H9 . . 107.6 ?
    C10 C9 H9 . . 107.6 ?
    C8 C9 H9 . . 107.6 ?
    C24 C10 C11 . . 106.7(2) ?
    C24 C10 C9 . . 114.1(2) ?
    C11 C10 C9 . . 110.3(2) ?
    C24 C10 H10 . . 108.6 ?
    C11 C10 H10 . . 108.6 ?
    C9 C10 H10 . . 108.6 ?
    O1 C11 C12 . . 122.2(3) ?
    O1 C11 C10 . . 120.8(3) ?
    C12 C11 C10 . . 116.9(2) ?
    C7 C12 C11 . . 123.0(3) ?
    C7 C12 H12 . . 118.5 ?
    C11 C12 H12 . . 118.5 ?
    C22 C13 C14 . . 118.7(3) ?
    C22 C13 C9 . . 121.4(3) ?
    C14 C13 C9 . . 119.8(3) ?
    C15 C14 C13 . . 121.1(3) ?
    C15 C14 H14 . . 119.4 ?
    C13 C14 H14 . . 119.4 ?
    C14 C15 C16 . . 121.0(3) ?
    C14 C15 H15 . . 119.5 ?
    C16 C15 H15 . . 119.5 ?
    C15 C16 C17 . . 122.3(3) ?
    C15 C16 C21 . . 118.2(2) ?
    C17 C16 C21 . . 119.5(2) ?
    C18 C17 C16 . . 120.0(3) ?
    C18 C17 H17 . . 120.0 ?
    C16 C17 H17 . . 120.0 ?
    C17 C18 O2 . . 125.3(3) ?
    C17 C18 C19 . . 120.9(2) ?
    O2 C18 C19 . . 113.8(2) ?
    C20 C19 C18 . . 120.1(3) ?
    C20 C19 H19 . . 119.9 ?
    C18 C19 H19 . . 119.9 ?
    C19 C20 C21 . . 120.9(3) ?
    C19 C20 H20 . . 119.5 ?
    C21 C20 H20 . . 119.5 ?
    C20 C21 C16 . . 118.5(2) ?
    C20 C21 C22 . . 122.3(3) ?
    C16 C21 C22 . . 119.2(2) ?
    C13 C22 C21 . . 121.6(3) ?
    C13 C22 H22 . . 119.2 ?
    C21 C22 H22 . . 119.2 ?
    O2 C23 H23A . . 109.5 ?
    O2 C23 H23B . . 109.5 ?
    H23A C23 H23B . . 109.5 ?
    O2 C23 H23C . . 109.5 ?
    H23A C23 H23C . . 109.5 ?
    H23B C23 H23C . . 109.5 ?
    O4 C24 O3 . . 125.1(3) ?
    O4 C24 C10 . . 123.0(3) ?
    O3 C24 C10 . . 111.9(3) ?
    O3 C25 C26 . . 111.3(3) ?
    O3 C25 H25A . . 109.4 ?
    C26 C25 H25A . . 109.4 ?
    O3 C25 H25B . . 109.4 ?
    C26 C25 H25B . . 109.4 ?
    H25A C25 H25B . . 108.0 ?
    C25 C26 H26A . . 109.5 ?
    C25 C26 H26B . . 109.5 ?
    H26A C26 H26B . . 109.5 ?
    C25 C26 H26C . . 109.5 ?
    H26A C26 H26C . . 109.5 ?
    H26B C26 H26C . . 109.5 ?
    C18 O2 C23 . . 117.1(2) ?
    C24 O3 C25 . . 114.9(3) ?
loop_
    _geom_torsion_atom_site_label_1
    _geom_torsion_atom_site_label_2
    _geom_torsion_atom_site_label_3
    _geom_torsion_atom_site_label_4
    _geom_torsion_site_symmetry_1
    _geom_torsion_site_symmetry_2
    _geom_torsion_site_symmetry_3
    _geom_torsion_site_symmetry_4
    _geom_torsion
    _geom_torsion_publ_flag
    C6 C1 C2 C3 . . . . 0.8(5) ?
    Cl1 C1 C2 C3 . . . . -179.4(2) ?
    C1 C2 C3 C4 . . . . -0.3(4) ?
    C1 C2 C3 Cl2 . . . . 177.1(2) ?
    C2 C3 C4 C5 . . . . 0.0(4) ?
    Cl2 C3 C4 C5 . . . . -177.3(2) ?
    C2 C3 C4 C7 . . . . 178.0(3) ?
    Cl2 C3 C4 C7 . . . . 0.7(4) ?
    C3 C4 C5 C6 . . . . -0.1(5) ?
    C7 C4 C5 C6 . . . . -178.3(3) ?
    C2 C1 C6 C5 . . . . -1.0(5) ?
    Cl1 C1 C6 C5 . . . . 179.2(2) ?
    C4 C5 C6 C1 . . . . 0.6(5) ?
    C3 C4 C7 C12 . . . . -122.5(3) ?
    C5 C4 C7 C12 . . . . 55.4(4) ?
    C3 C4 C7 C8 . . . . 63.4(4) ?
    C5 C4 C7 C8 . . . . -118.6(3) ?
    C12 C7 C8 C9 . . . . 20.0(4) ?
    C4 C7 C8 C9 . . . . -166.2(3) ?
    C7 C8 C9 C13 . . . . -173.5(2) ?
    C7 C8 C9 C10 . . . . -47.9(3) ?
    C13 C9 C10 C24 . . . . -59.8(3) ?
    C8 C9 C10 C24 . . . . 176.0(3) ?
    C13 C9 C10 C11 . . . . -179.8(3) ?
    C8 C9 C10 C11 . . . . 56.0(3) ?
    C24 C10 C11 O1 . . . . 19.1(4) ?
    C9 C10 C11 O1 . . . . 143.5(3) ?
    C24 C10 C11 C12 . . . . -161.8(3) ?
    C9 C10 C11 C12 . . . . -37.4(4) ?
    C4 C7 C12 C11 . . . . -173.8(3) ?
    C8 C7 C12 C11 . . . . 0.1(5) ?
    O1 C11 C12 C7 . . . . -171.8(3) ?
    C10 C11 C12 C7 . . . . 9.1(5) ?
    C10 C9 C13 C22 . . . . 114.9(3) ?
    C8 C9 C13 C22 . . . . -120.9(3) ?
    C10 C9 C13 C14 . . . . -67.7(3) ?
    C8 C9 C13 C14 . . . . 56.4(3) ?
    C22 C13 C14 C15 . . . . 2.5(4) ?
    C9 C13 C14 C15 . . . . -174.9(3) ?
    C13 C14 C15 C16 . . . . 1.6(4) ?
    C14 C15 C16 C17 . . . . 173.6(3) ?
    C14 C15 C16 C21 . . . . -4.4(4) ?
    C15 C16 C17 C18 . . . . -178.1(3) ?
    C21 C16 C17 C18 . . . . 0.0(4) ?
    C16 C17 C18 O2 . . . . 177.6(2) ?
    C16 C17 C18 C19 . . . . -1.3(4) ?
    C17 C18 C19 C20 . . . . 1.1(4) ?
    O2 C18 C19 C20 . . . . -177.9(2) ?
    C18 C19 C20 C21 . . . . 0.4(4) ?
    C19 C20 C21 C16 . . . . -1.7(4) ?
    C19 C20 C21 C22 . . . . 174.4(3) ?
    C15 C16 C21 C20 . . . . 179.6(2) ?
    C17 C16 C21 C20 . . . . 1.4(4) ?
    C15 C16 C21 C22 . . . . 3.4(4) ?
    C17 C16 C21 C22 . . . . -174.8(2) ?
    C14 C13 C22 C21 . . . . -3.5(4) ?
    C9 C13 C22 C21 . . . . 173.9(2) ?
    C20 C21 C22 C13 . . . . -175.5(3) ?
    C16 C21 C22 C13 . . . . 0.6(4) ?
    C11 C10 C24 O4 . . . . 81.0(4) ?
    C9 C10 C24 O4 . . . . -41.0(4) ?
    C11 C10 C24 O3 . . . . -96.8(3) ?
    C9 C10 C24 O3 . . . . 141.2(3) ?
    C17 C18 O2 C23 . . . . -10.7(4) ?
    C19 C18 O2 C23 . . . . 168.3(2) ?
    O4 C24 O3 C25 . . . . -5.8(5) ?
    C10 C24 O3 C25 . . . . 172.0(3) ?
    C26 C25 O3 C24 . . . . -81.2(4) ?
loop_
    _geom_hbond_atom_site_label_D
    _geom_hbond_atom_site_label_H
    _geom_hbond_atom_site_label_A
    _geom_hbond_site_symmetry_A
    _geom_hbond_distance_DH
    _geom_hbond_distance_HA
    _geom_hbond_distance_DA
    _geom_hbond_angle_DHA
    C6 H6 O1 3_575 0.95 2.49 3.411(4) 164
    C8 H8A O4 1_565 0.99 2.52 3.388(4) 146
    C8 H8B Cl2 . 0.99 2.69 3.365(3) 125
    C12 H12 O1 3_565 0.95 2.42 3.354(4) 168
    C14 H14 O4 1_565 0.95 2.33 3.270(4) 170
    C17 H17 Cl1 4_586 0.95 2.76 3.635(3) 153
data_global
_journal_date_recd_electronic     2010-08-10
_journal_date_accepted     2010-08-31
_journal_name_full     'Acta Crystallographica, Section E'
_journal_year     2010
_journal_volume     66
_journal_issue     10
_journal_page_first     o2478
_journal_page_last     o2478
_journal_paper_category     QO
_journal_coeditor_code     XU5016
_publ_contact_author_name     'William T. A. Harrison'
_publ_contact_author_address
;
Department of Chemistry
University of Aberdeen
Aberdeen  AB24 3UE
Scotland
;
_publ_contact_author_email     w.harrison@abdn.ac.uk
_publ_contact_author_fax     ' 44 1224 272921 '
_publ_contact_author_phone     ' 44 1224 272897 '
_publ_section_title
;\
Ethyl
4-(2,4-dichlorophenyl)-6-(6-methoxy-2-naphthyl)-2-oxocyclohex-3-ene-1-\
carboxylate
;
loop_
    _publ_author_name
    _publ_author_address
    'Harrison, William T. A.'
;   Department of Chemistry
    University of Aberdeen
    Meston Walk
    Aberdeen AB24 3UE
    Scotland
;
    'Mayekar, A. N.'
;   Department of Studies in Chemistry
    University of Mysore
    Manasagangotri
    Mysore 570 006
    India
and
SeQuent Scientific Limited
New Mangalore 575 011
India
;
    'Yathirajan, H. S.'
;   Department of Studies in Chemistry
    University of Mysore
    Manasagangotri
    Mysore 570 006
    India
;
    'Narayana, B.'
;   Department of Chemistry
    Mangalore University
    Mangalagangotri 574 199
    India
;
    'Sarojini, B. K.'
;
Department of Chemistry
P. A. College of Engineering
Nadupadavu
Mangalore 574 153
India
;
