# Supplementary material for: Ethyl 4-(2,4-dichloro­phen­yl)-6-(6-meth­oxy-2-naphth­yl)-2-oxocyclo­hex-3-ene-1-carboxyl­ate
Source: Acta Crystallogr Sect E Struct Rep Online. 2010 Sep 4;66(Pt 10):o2478. doi: 10.1107/S1600536810035130 (PMC2983411; doi:10.1107/S1600536810035130)
Supplement: Supplementary file 2 [file e-66-o2478-Isup2.hkl]

# 
# h,k,l, Fc-squared, Fo-squared, sigma(Fo-squared) and status flag 
# 
data_I
_shelx_title ' 2010src0612' 
_shelx_refln_list_code          4 
_shelx_F_calc_maximum      224.64 
_exptl_crystal_F_000       976.00 
_reflns_d_resolution_high  0.7697 
 
loop_ 
 _symmetry_equiv_pos_as_xyz 
 'x, y, z' 
 '-x, y+1/2, -z+1/2' 
 '-x, -y, -z' 
 'x, -y-1/2, z-1/2' 
 
_cell_length_a    14.2156 
_cell_length_b     5.8647 
_cell_length_c    27.3752 
_cell_angle_alpha  90.000 
_cell_angle_beta   94.840 
_cell_angle_gamma  90.000 
 
_shelx_F_squared_multiplier     1.000 
 
loop_ 
 _refln_index_h 
 _refln_index_k 
 _refln_index_l 
 _refln_F_squared_calc 
 _refln_F_squared_meas 
 _refln_F_squared_sigma 
 _refln_observed_status 
   3   0   0     4548.17     4600.34    128.28 o 
   4   0   0      377.16      421.58     23.33 o 
   5   0   0     1298.51     1091.82     41.25 o 
   6   0   0      135.78      107.20      8.82 o 
   7   0   0      154.56      140.27     11.72 o 
   8   0   0      107.52      107.95     12.25 o 
   9   0   0      633.91      603.01     40.96 o 
  10   0   0     3431.04     3329.37    204.48 o 
  11   0   0      221.95      189.70     25.65 o 
  12   0   0       30.89       32.34     17.06 o 
  13   0   0     1039.65     1130.04     93.97 o 
  14   0   0      318.08      358.25     40.13 o 
  15   0   0       20.96      -14.74     24.90 o 
  16   0   0      643.59      641.02     81.55 o 
  17   0   0       85.52       89.26     31.36 o 
  18   0   0      101.86      115.64     56.55 o 
   1   1   0     3501.73     3232.22     77.63 o 
   2   1   0      104.51      155.20      7.92 o 
   3   1   0       96.51      139.84      5.67 o 
   4   1   0      126.97      149.89      6.08 o 
   5   1   0      178.75      217.14      8.25 o 
   6   1   0     8813.98     9131.30    199.39 o 
   7   1   0     6487.25     6399.06    151.40 o 
   8   1   0      468.34      429.41     25.16 o 
   9   1   0      358.78      337.71     16.59 o 
  10   1   0        2.67       -1.02      9.36 o 
  11   1   0      342.07      314.78     22.86 o 
  12   1   0      222.61      207.38     20.63 o 
  13   1   0      150.18      136.17     19.45 o 
  14   1   0        8.33       -0.05     14.22 o 
  15   1   0       37.62       16.94     16.64 o 
  16   1   0       23.55        8.33     24.49 o 
  17   1   0        2.69       -2.25     25.05 o 
  18   1   0       63.14       18.95     40.88 o 
   0   2   0     2120.57     2155.35     64.28 o 
   1   2   0     1420.44     1328.19     25.58 o 
   2   2   0      199.85      223.57      9.86 o 
   3   2   0      296.01      382.91     16.66 o 
   4   2   0       12.69       22.62      4.85 o 
   5   2   0     2084.83     2347.48     46.63 o 
   6   2   0     2012.05     2110.53     61.68 o 
   7   2   0      243.91      292.83     13.96 o 
   8   2   0        0.08        0.04      7.40 o 
   9   2   0     1102.02     1049.67     43.17 o 
  10   2   0       60.03       53.31     10.60 o 
  11   2   0        5.55       12.61     11.79 o 
  12   2   0       40.39       21.27     13.19 o 
  13   2   0       68.28       83.54     14.65 o 
  14   2   0       65.80       86.53     19.43 o 
  15   2   0       11.14       17.10     18.13 o 
  16   2   0      166.71      165.41     32.85 o 
  17   2   0        2.55      -20.38     27.34 o 
   1   3   0      839.62      764.24     23.02 o 
   2   3   0     1550.27     1593.06     40.87 o 
   3   3   0       23.17       20.24      6.63 o 
   4   3   0      852.18      854.47     32.63 o 
   5   3   0     1102.35     1256.30     52.10 o 
   6   3   0       30.28       38.68      7.62 o 
   7   3   0       96.35       84.58      8.19 o 
   8   3   0      297.13      308.75     16.66 o 
   9   3   0      159.50      129.16     11.73 o 
  10   3   0       54.71       71.51     14.18 o 
  11   3   0        8.55        2.20     12.77 o 
  12   3   0      646.14      731.56     45.07 o 
  13   3   0      187.89      139.88     36.27 o 
  14   3   0      133.43       74.75     26.06 o 
  15   3   0      178.42      182.37     30.57 o 
  16   3   0       15.00      -19.71     35.58 o 
   0   4   0      220.85      221.02     22.44 o 
   1   4   0      817.54      865.38     43.05 o 
   2   4   0      132.77      117.94     14.12 o 
   3   4   0     3680.61     3777.94    140.05 o 
   4   4   0      518.81      568.32     41.01 o 
   5   4   0      101.28       82.41     12.06 o 
   6   4   0      756.60      760.53     32.21 o 
   7   4   0      352.61      350.65     22.25 o 
   8   4   0      100.55      114.04     16.32 o 
   9   4   0       90.08       71.56     20.54 o 
  10   4   0      696.73      812.87     64.23 o 
  11   4   0       83.39       66.88     23.69 o 
  12   4   0        1.83      -12.49     20.05 o 
  13   4   0      212.19      256.15     34.61 o 
  14   4   0       53.22       15.34     36.53 o 
  15   4   0       81.74       81.88     45.52 o 
   1   5   0        7.54       10.18     13.87 o 
   2   5   0     2047.15     2277.75    107.35 o 
   3   5   0      955.46     1064.77     58.89 o 
   4   5   0      279.28      312.01     25.41 o 
   5   5   0      263.89      251.52     29.19 o 
   6   5   0       16.07       46.22     15.76 o 
   7   5   0       96.49      125.42     23.81 o 
   8   5   0       50.21       41.43     20.95 o 
   9   5   0       49.67       15.91     23.82 o 
  10   5   0       87.61      115.26     26.69 o 
  11   5   0        1.93      -34.12     22.85 o 
  12   5   0       65.61      113.57     44.61 o 
  13   5   0      100.35       70.27     41.43 o 
   0   6   0      140.28      121.19     29.62 o 
   1   6   0       22.89       27.58     17.02 o 
   2   6   0     1276.00     1512.30     95.19 o 
   3   6   0        2.66       31.22     31.58 o 
   4   6   0      549.26      633.14     64.45 o 
   5   6   0       25.44      -10.80     35.29 o 
   6   6   0      120.22      124.24     47.50 o 
   7   6   0      144.35      188.92     81.79 o 
   8   6   0      170.15      110.98     70.70 o 
   9   6   0      279.42      193.92     57.73 o 
  10   6   0       69.07      126.08     41.16 o 
  11   6   0        3.64      -19.53     42.49 o 
   1   7   0      151.49      170.83     59.80 o 
   2   7   0      115.06       79.46     51.28 o 
   3   7   0      189.33      226.05     48.35 o 
   4   7   0        0.41       17.38     30.06 o 
   5   7   0        9.49      -14.22     36.94 o 
   6   7   0        5.14       29.26     34.53 o 
   7   7   0        3.33       -8.60     49.38 o 
 -18   1   1       83.44       65.25     26.40 o 
 -17   1   1       13.09      -28.17     27.71 o 
 -16   1   1      117.58      126.12     25.62 o 
 -15   1   1       71.30       53.04     19.75 o 
 -14   1   1      120.51      125.10     25.59 o 
 -13   1   1      210.54      214.75     22.51 o 
 -12   1   1        7.70       21.37     12.35 o 
 -11   1   1       25.99       26.91     16.40 o 
 -10   1   1      437.62      409.06     23.93 o 
  -9   1   1       17.43       33.58      8.42 o 
  -8   1   1      113.35       89.31      8.09 o 
  -7   1   1      112.19      117.31      7.44 o 
  -6   1   1      333.96      269.43     11.12 o 
  -5   1   1       15.07       13.71      4.34 o 
  -4   1   1      283.39      254.35      8.01 o 
  -3   1   1    18379.06    17414.14    380.34 o 
  -2   1   1      717.02      590.81     14.15 o 
  -1   1   1    15640.73    14587.08    332.33 o 
   0   1   1      266.07      154.55     14.24 o 
   1   1   1        1.35       16.20      3.08 o 
   2   1   1       70.75       97.04      5.77 o 
   3   1   1      906.08      899.54     18.38 o 
   4   1   1       86.22      110.37      6.29 o 
   5   1   1      400.31      409.01     11.44 o 
   6   1   1     2815.99     3067.04     71.32 o 
   7   1   1     1542.68     1563.87     47.69 o 
   8   1   1      820.56      881.28     27.85 o 
   9   1   1      574.83      661.53     27.87 o 
  10   1   1     1809.44     1699.01     74.88 o 
  11   1   1      100.46      170.00     28.87 o 
  12   1   1       25.24       10.50     12.56 o 
  13   1   1      111.90       95.11     17.69 o 
  14   1   1      347.79      336.18     30.05 o 
  15   1   1        6.20        5.19     16.24 o 
  16   1   1      337.20      323.70     38.95 o 
  17   1   1       51.51       17.45     25.23 o 
  18   1   1      248.78      395.10     57.96 o 
 -17   2   1      453.43      424.45     71.92 o 
 -16   2   1      377.49      361.11     48.40 o 
 -15   2   1        6.66       -0.17     25.45 o 
 -14   2   1       60.39       90.27     24.34 o 
 -13   2   1      761.43      750.26     43.97 o 
 -12   2   1     1206.51     1252.51     59.42 o 
 -11   2   1      244.35      236.71     20.55 o 
 -10   2   1      518.40      518.77     29.35 o 
  -9   2   1      524.53      535.75     25.41 o 
  -8   2   1      178.71      185.92     12.21 o 
  -7   2   1     1978.07     1769.06     55.15 o 
  -6   2   1     3133.12     3225.39     83.38 o 
  -5   2   1      501.61      375.58     12.58 o 
  -4   2   1       89.85       70.84      5.68 o 
  -3   2   1     8812.91     8683.59    151.08 o 
  -2   2   1     2032.23     2093.53     36.86 o 
  -1   2   1       44.40       53.09      5.11 o 
   0   2   1      790.57      762.04     16.83 o 
   1   2   1       43.10       62.25      5.16 o 
   2   2   1        7.32       10.50      3.79 o 
   3   2   1     2237.24     2460.55     48.28 o 
   4   2   1     7414.89     7031.11    125.45 o 
   5   2   1     2091.18     1890.23     39.17 o 
   6   2   1      141.32      135.85      9.69 o 
   7   2   1     1959.45     1944.01     59.94 o 
   8   2   1       18.13       30.30      7.29 o 
   9   2   1      998.05      946.61     56.28 o 
  10   2   1      741.09      824.94     36.68 o 
  11   2   1       14.42       20.22     12.57 o 
  12   2   1        0.17       -7.91     11.14 o 
  13   2   1       11.42       32.78     16.72 o 
  14   2   1      282.13      256.54     30.45 o 
  15   2   1      139.97      193.60     27.65 o 
  16   2   1        0.10       21.40     23.67 o 
  17   2   1      155.74      109.03     41.67 o 
 -16   3   1       26.38       59.06     37.31 o 
 -15   3   1      175.23      103.09     33.27 o 
 -14   3   1      318.35      393.25     39.82 o 
 -13   3   1      424.38      461.40     42.23 o 
 -12   3   1       38.78       65.67     17.41 o 
 -11   3   1      229.51      266.83     25.56 o 
 -10   3   1       98.25      117.75     14.19 o 
  -9   3   1        8.28       18.35      8.50 o 
  -8   3   1      462.54      413.87     25.24 o 
  -7   3   1      121.33       82.71      8.52 o 
  -6   3   1      732.85      623.21     28.09 o 
  -5   3   1      594.49      528.94     22.55 o 
  -4   3   1     1776.80     1917.32     73.06 o 
  -3   3   1     3424.88     3432.64     97.28 o 
  -2   3   1        7.08       17.67      6.06 o 
  -1   3   1     3269.79     3312.99     83.30 o 
   0   3   1     1860.73     1881.73     54.10 o 
   1   3   1      400.65      486.22     18.29 o 
   2   3   1     2170.32     2283.67     57.90 o 
   3   3   1        0.45       -2.07      5.57 o 
   4   3   1        4.41        0.91      6.40 o 
   5   3   1        2.99        0.68      8.57 o 
   6   3   1      139.13      135.48      9.87 o 
   7   3   1       72.55       70.49      8.27 o 
   8   3   1       83.34       74.30      9.36 o 
   9   3   1       89.18      112.21     16.44 o 
  10   3   1      408.39      423.26     23.34 o 
  11   3   1      332.36      360.00     24.07 o 
  12   3   1       63.57       51.63     20.80 o 
  13   3   1      724.85      832.90     54.86 o 
  14   3   1       74.03       49.63     19.80 o 
  15   3   1        5.72        4.65     34.06 o 
  16   3   1       22.60      -13.26     35.93 o 
 -15   4   1       66.40      101.60     52.64 o 
 -14   4   1       89.11      117.58     30.76 o 
 -13   4   1        0.01       26.43     26.31 o 
 -12   4   1      228.41      180.26     31.88 o 
 -11   4   1      937.55     1080.55     78.15 o 
 -10   4   1       14.44       81.66     28.42 o 
  -9   4   1      125.57      128.91     20.93 o 
  -8   4   1       58.68       64.67     15.16 o 
  -7   4   1      512.67      509.67     34.77 o 
  -6   4   1       88.39       74.25     11.85 o 
  -5   4   1     1378.05     1397.38     63.11 o 
  -4   4   1     1473.65     1465.74     56.40 o 
  -3   4   1      287.36      300.01     16.50 o 
  -2   4   1     1520.10     1486.88     53.52 o 
  -1   4   1      246.06      235.08     20.76 o 
   0   4   1      422.90      417.02     22.36 o 
   1   4   1      562.47      579.56     27.88 o 
   2   4   1      269.08      330.40     23.01 o 
   3   4   1      762.32      749.19     36.26 o 
   4   4   1      784.17      808.34     34.65 o 
   5   4   1      267.83      208.62     22.15 o 
   6   4   1       72.40       47.15     13.18 o 
   7   4   1      782.31      754.08     31.59 o 
   8   4   1      255.95      227.18     17.70 o 
   9   4   1       15.20       30.80     18.92 o 
  10   4   1       91.72      135.37     28.79 o 
  11   4   1      596.14      629.78     50.78 o 
  12   4   1      179.10      234.22     33.88 o 
  13   4   1        2.44      -17.01     37.47 o 
  14   4   1        8.48       45.40     36.73 o 
  15   4   1       88.35      116.39     46.56 o 
 -13   5   1      167.51      115.33     50.80 o 
 -12   5   1       73.35       57.86     36.55 o 
 -11   5   1       16.22      -15.86     29.38 o 
 -10   5   1        1.43       13.14     28.19 o 
  -9   5   1      426.44      422.91     45.58 o 
  -8   5   1       70.43       77.73     19.96 o 
  -7   5   1       37.32       13.38     20.16 o 
  -6   5   1      447.17      479.67     33.49 o 
  -5   5   1      686.05      768.11     45.59 o 
  -4   5   1     1043.33     1077.83     68.21 o 
  -3   5   1      184.43      170.22     19.24 o 
  -2   5   1       37.64       60.79     15.66 o 
  -1   5   1        1.76       28.24     11.86 o 
   0   5   1       36.43       54.56     14.18 o 
   1   5   1       14.94       35.13     13.17 o 
   2   5   1        1.80       19.55     13.54 o 
   3   5   1      406.36      415.18     31.82 o 
   4   5   1     1069.38     1040.50     63.56 o 
   5   5   1       74.32       93.72     19.32 o 
   6   5   1      176.15      236.21     41.22 o 
   7   5   1      435.34      505.24     57.27 o 
   8   5   1       20.08       64.91     29.77 o 
   9   5   1        2.94       56.58     26.03 o 
  10   5   1        0.66       23.53     28.06 o 
  11   5   1      126.55      160.38     33.80 o 
  12   5   1        0.15       10.09     42.48 o 
  13   5   1       55.83       47.69     43.33 o 
 -11   6   1       34.65       59.15     50.76 o 
 -10   6   1        4.87        9.25     34.35 o 
  -9   6   1      127.91       64.19     49.48 o 
  -8   6   1       21.97       19.37     40.61 o 
  -7   6   1       15.68       41.51     38.98 o 
  -6   6   1        0.85        1.61     30.25 o 
  -5   6   1       66.74      101.04     37.50 o 
  -4   6   1       40.25       47.91     33.15 o 
  -3   6   1      136.53      138.42     25.92 o 
  -2   6   1     1228.85     1469.52     86.89 o 
  -1   6   1       60.92       99.98     21.84 o 
   0   6   1      138.06      107.01     19.50 o 
   1   6   1     1062.24     1259.03     72.01 o 
   2   6   1       42.15       20.09     18.17 o 
   3   6   1       19.48       69.97     31.01 o 
   4   6   1      106.05      104.76     33.77 o 
   5   6   1       95.85       77.45     34.17 o 
   6   6   1       41.31       43.30     36.21 o 
   7   6   1       19.77       36.10     32.67 o 
   8   6   1       15.00       -1.01     47.42 o 
   9   6   1        1.72       34.22     44.59 o 
  10   6   1        0.16      -15.85     32.73 o 
  11   6   1       26.19       -3.01     42.47 o 
  -7   7   1        0.42      -42.76     50.68 o 
  -6   7   1       19.51       34.56     34.41 o 
  -5   7   1        0.45       31.89     67.42 o 
  -4   7   1       16.88      -19.97     42.34 o 
  -3   7   1       16.89        3.47     27.42 o 
  -2   7   1       26.16      -57.55     67.40 o 
  -1   7   1        7.63       31.02     63.33 o 
   0   7   1       59.43       -1.18     38.27 o 
   1   7   1       83.02       26.32     47.33 o 
   2   7   1       75.69       26.62     36.51 o 
   3   7   1        0.26       37.77     28.18 o 
   4   7   1        0.00       -6.45     33.55 o 
   5   7   1        6.84       46.18     35.50 o 
   6   7   1        3.89      -15.83     68.23 o 
   7   7   1        5.20       15.73     39.76 o 
 -18   0   2      516.66      501.32     81.69 o 
 -17   0   2      380.48      506.91     71.36 o 
 -16   0   2       77.71       50.63     35.92 o 
 -15   0   2       51.51       50.17     25.12 o 
 -14   0   2      374.25      353.90     38.77 o 
 -13   0   2      562.23      575.05     52.40 o 
 -12   0   2        0.03      -13.95     14.99 o 
 -11   0   2      503.41      359.10     36.64 o 
 -10   0   2      651.13      733.08     57.10 o 
  -9   0   2       55.19       49.22     11.73 o 
  -8   0   2     6999.63     7017.85    252.22 o 
  -7   0   2     3563.70     3553.07    138.15 o 
  -6   0   2     1736.73     2039.75     65.63 o 
  -5   0   2    16815.57    16774.10    472.37 o 
  -4   0   2    11261.59    10873.57    309.78 o 
  -3   0   2      123.50      145.73      8.25 o 
  -2   0   2      943.09      913.84     40.58 o 
   2   0   2    32726.08    30393.61   1063.21 o 
   3   0   2     3584.99     3774.97    121.07 o 
   4   0   2        0.89        6.92      5.69 o 
   5   0   2      119.46      175.85     10.15 o 
   6   0   2        9.41       30.63      7.73 o 
   7   0   2     2890.95     2737.31     95.95 o 
   8   0   2     2266.87     2152.01     99.58 o 
   9   0   2     1322.98     1394.24     70.83 o 
  10   0   2     1339.07     1413.03     84.69 o 
  11   0   2       94.34      147.86     23.18 o 
  12   0   2      243.44      170.25     29.67 o 
  13   0   2      705.00      718.68     84.82 o 
  14   0   2      946.38      932.86     85.25 o 
  15   0   2     1510.22     1557.52    123.39 o 
  16   0   2      519.93      543.47     57.90 o 
  17   0   2      105.83       78.41     42.92 o 
  18   0   2      134.87       99.96     49.42 o 
 -18   1   2       20.84       25.05     28.30 o 
 -17   1   2       19.98      -25.40     33.01 o 
 -16   1   2       39.92      126.51     21.32 o 
 -15   1   2       29.51       -7.52     19.30 o 
 -14   1   2      394.19      378.09     33.29 o 
 -13   1   2       90.19       52.87     16.86 o 
 -12   1   2      228.00      199.22     24.75 o 
 -11   1   2     1596.95     1680.28     71.92 o 
 -10   1   2       36.30       36.97      9.78 o 
  -9   1   2      151.66      119.17     14.40 o 
  -8   1   2      159.60      185.91     12.14 o 
  -7   1   2      182.13      170.20      9.06 o 
  -6   1   2      697.86      673.07     18.48 o 
  -5   1   2        5.44       36.64      5.10 o 
  -4   1   2     3941.73     4223.24     85.65 o 
  -3   1   2    10012.09     9832.62    161.97 o 
  -2   1   2    11453.23    10936.11    196.94 o 
  -1   1   2      643.38      527.18     12.54 o 
   0   1   2      762.15     1050.58     26.98 o 
   1   1   2     2427.68     1907.12     41.64 o 
   2   1   2    30049.51    27820.52    444.48 o 
   3   1   2     3640.16     3840.08     67.47 o 
   4   1   2      104.16      178.74      6.83 o 
   5   1   2     1803.95     1709.34     37.92 o 
   6   1   2      728.23      706.98     19.02 o 
   7   1   2     2425.21     2465.94     68.39 o 
   8   1   2      370.05      405.22     25.26 o 
   9   1   2     1324.34     1377.94     51.58 o 
  10   1   2      106.15      139.56     13.18 o 
  11   1   2      117.01       88.96     14.15 o 
  12   1   2      433.83      462.15     25.98 o 
  13   1   2       19.38       18.97     17.20 o 
  14   1   2       10.01       14.17     15.56 o 
  15   1   2      579.97      598.31     42.23 o 
  16   1   2      324.69      325.52     36.75 o 
  17   1   2       54.27       39.58     25.11 o 
  18   1   2       97.94       36.81     28.36 o 
 -17   2   2        1.43       37.77     47.19 o 
 -16   2   2        1.04       33.09     28.76 o 
 -15   2   2       32.14       16.54     19.48 o 
 -14   2   2      150.11      156.86     27.97 o 
 -13   2   2      174.49      136.32     20.85 o 
 -12   2   2      340.52      341.69     22.66 o 
 -11   2   2      452.06      485.59     44.65 o 
 -10   2   2      724.54      678.08     35.30 o 
  -9   2   2      215.31      220.05     19.72 o 
  -8   2   2      500.90      498.20     24.94 o 
  -7   2   2      189.35      201.88     18.14 o 
  -6   2   2        5.86        8.10      5.55 o 
  -5   2   2      346.60      428.34     12.48 o 
  -4   2   2      473.28      411.19     12.33 o 
  -3   2   2      278.41      304.09     10.24 o 
  -2   2   2      493.49      489.36     13.76 o 
  -1   2   2       28.04       35.28      4.69 o 
   0   2   2       13.43       18.53      4.16 o 
   1   2   2      380.93      359.13     12.65 o 
   2   2   2       95.11       95.23      6.18 o 
   3   2   2       90.70       83.75      5.38 o 
   4   2   2     1885.08     1798.74     37.49 o 
   5   2   2     2833.22     2944.36     58.25 o 
   6   2   2        0.09       10.92      4.58 o 
   7   2   2        0.02        9.90      5.34 o 
   8   2   2      780.93      749.45     26.96 o 
   9   2   2      875.42      869.97     38.51 o 
  10   2   2      369.99      335.31     19.07 o 
  11   2   2      241.13      226.40     19.38 o 
  12   2   2       88.28      112.87     15.83 o 
  13   2   2      182.12      182.71     22.20 o 
  14   2   2      764.38      831.62     57.93 o 
  15   2   2      273.74      284.03     31.76 o 
  16   2   2       12.56       -5.09     31.63 o 
  17   2   2      200.37      213.92     64.62 o 
 -16   3   2       22.03      -13.07     29.52 o 
 -15   3   2        2.55       14.68     28.85 o 
 -14   3   2       16.36       41.34     23.77 o 
 -13   3   2      117.30       97.96     21.79 o 
 -12   3   2       76.03       73.11     27.75 o 
 -11   3   2      491.75      462.78     40.24 o 
 -10   3   2        8.19        1.66     19.92 o 
  -9   3   2       13.22       28.58      8.32 o 
  -8   3   2      400.63      414.11     19.12 o 
  -7   3   2       12.92       28.73      7.51 o 
  -6   3   2      139.49      109.08      8.85 o 
  -5   3   2     1797.99     1773.33     67.36 o 
  -4   3   2     1503.71     1637.00     46.03 o 
  -3   3   2     1245.43     1406.00     43.74 o 
  -2   3   2     1260.53     1199.53     32.64 o 
  -1   3   2      638.35      606.97     19.46 o 
   0   3   2      109.50      113.68      8.76 o 
   1   3   2      125.99       85.06      7.58 o 
   2   3   2      973.10      956.18     27.81 o 
   3   3   2       69.88       73.65      6.29 o 
   4   3   2       39.07       67.68     12.45 o 
   5   3   2      277.55      237.27     13.06 o 
   6   3   2       29.81       21.37      7.82 o 
   7   3   2        2.72       -5.50      6.11 o 
   8   3   2     1384.80     1391.98     46.13 o 
   9   3   2       58.10       47.64     10.54 o 
  10   3   2       61.56       35.54     11.30 o 
  11   3   2       46.23       57.03     19.00 o 
  12   3   2      427.25      489.78     42.17 o 
  13   3   2       17.16       32.54     22.01 o 
  14   3   2      145.15      103.30     32.37 o 
  15   3   2       61.79       82.11     35.52 o 
  16   3   2       97.49      180.08     51.94 o 
 -15   4   2       22.73        5.57    113.80 o 
 -14   4   2      122.98      161.62     35.63 o 
 -13   4   2      300.25      242.56     43.34 o 
 -12   4   2       29.97       53.93     25.49 o 
 -11   4   2       83.37      109.26     29.77 o 
 -10   4   2        5.42       -0.09     21.11 o 
  -9   4   2       53.26       64.05     19.98 o 
  -8   4   2        1.02        0.87     15.18 o 
  -7   4   2       20.19       26.65      9.39 o 
  -6   4   2       10.04        9.45     10.34 o 
  -5   4   2      523.80      562.34     30.80 o 
  -4   4   2        0.89        7.00      8.68 o 
  -3   4   2       29.73       23.54      9.09 o 
  -2   4   2      362.06      359.49     18.90 o 
  -1   4   2      795.47      818.10     39.96 o 
   0   4   2        6.03       28.95      9.65 o 
   1   4   2      327.65      268.56     22.74 o 
   2   4   2      532.09      569.61     32.02 o 
   3   4   2      134.53      140.61     13.98 o 
   4   4   2      104.00       75.84     10.15 o 
   5   4   2       21.07       44.60      8.25 o 
   6   4   2      163.44      178.20     16.74 o 
   7   4   2      814.39      921.69     43.73 o 
   8   4   2       66.99       41.02     14.82 o 
   9   4   2        2.23        9.46     13.39 o 
  10   4   2       82.52       85.88     19.81 o 
  11   4   2       88.34       88.76     21.72 o 
  12   4   2       77.02       89.71     23.94 o 
  13   4   2       28.42       55.66     38.17 o 
  14   4   2       99.62      113.90     50.38 o 
  15   4   2      387.22      382.75     80.52 o 
 -13   5   2        3.23       12.64     22.30 o 
 -12   5   2       61.05       45.04     26.00 o 
 -11   5   2       21.92      -23.55     25.60 o 
 -10   5   2       24.78      -11.30     23.83 o 
  -9   5   2       11.64       10.19     23.78 o 
  -8   5   2        9.92       27.16     23.65 o 
  -7   5   2      470.65      534.32     49.28 o 
  -6   5   2      492.53      541.92     46.47 o 
  -5   5   2      151.40      145.64     18.61 o 
  -4   5   2        8.96       -8.13     12.28 o 
  -3   5   2       12.75        4.16     15.95 o 
  -2   5   2       55.95       64.85     24.84 o 
  -1   5   2      949.23     1090.69     60.01 o 
   0   5   2      393.80      404.91     27.54 o 
   1   5   2      212.91      209.71     19.75 o 
   2   5   2      535.11      542.42     35.68 o 
   3   5   2        0.18       -6.07     16.90 o 
   4   5   2       22.30       12.29     14.82 o 
   5   5   2      161.41      153.52     25.93 o 
   6   5   2       31.13        0.26     24.55 o 
   7   5   2        6.18       57.35     28.08 o 
   8   5   2       47.70       17.29     31.60 o 
   9   5   2        1.70       23.73     34.92 o 
  10   5   2       83.68       25.84     33.81 o 
  11   5   2       26.91       11.18     37.29 o 
  12   5   2      141.02       76.76     56.72 o 
  13   5   2      386.17      398.15     60.10 o 
 -11   6   2       75.77      106.57     36.80 o 
 -10   6   2       40.64       47.65     33.82 o 
  -9   6   2      111.82      159.58     31.69 o 
  -8   6   2      288.31      198.31     40.18 o 
  -7   6   2        1.17      -19.35     34.94 o 
  -6   6   2      302.42      450.48     62.65 o 
  -5   6   2        8.65       55.72     32.31 o 
  -4   6   2        1.90        4.09     26.36 o 
  -3   6   2      539.65      569.70     47.07 o 
  -2   6   2      148.82      183.73     27.16 o 
  -1   6   2      114.14      140.99     20.88 o 
   0   6   2        2.61        3.87     16.31 o 
   1   6   2       47.74       53.16     19.23 o 
   2   6   2       13.25       25.46     30.44 o 
   3   6   2        5.09       20.38     36.18 o 
   4   6   2      840.92      865.99     79.94 o 
   5   6   2      164.91      181.07     51.97 o 
   6   6   2       81.19       20.38     39.24 o 
   7   6   2        0.49       93.04     41.92 o 
   8   6   2      127.37      138.58     45.69 o 
   9   6   2       11.23        0.74     45.32 o 
  10   6   2        1.20       -1.33     41.98 o 
  11   6   2        2.87       26.58     65.51 o 
  -7   7   2       37.16       88.62     46.74 o 
  -6   7   2       39.94      -12.10     34.42 o 
  -5   7   2       45.20       10.01     41.11 o 
  -4   7   2        1.12       25.40     33.44 o 
  -3   7   2       48.05       83.92     44.81 o 
  -2   7   2       46.06       53.20     53.04 o 
  -1   7   2       15.10       86.29     49.62 o 
   0   7   2       42.17       24.37     44.50 o 
   1   7   2       42.15       92.92     36.62 o 
   2   7   2       62.23       25.10     31.27 o 
   3   7   2       79.50       65.33     34.55 o 
   4   7   2       63.46       25.94     42.70 o 
   5   7   2        0.95       30.16     35.39 o 
   6   7   2      203.10      151.30     57.33 o 
   7   7   2      243.69      265.76     65.68 o 
 -18   1   3        0.12       39.67     31.43 o 
 -17   1   3       43.54       54.78     28.16 o 
 -16   1   3        2.42      -11.38     20.07 o 
 -15   1   3       20.35       35.73     18.73 o 
 -14   1   3      694.87      670.01     42.65 o 
 -13   1   3       73.26       71.87     15.73 o 
 -12   1   3      181.39      220.59     21.16 o 
 -11   1   3        7.73       26.28     11.41 o 
 -10   1   3       15.12       19.75      9.91 o 
  -9   1   3      701.39      788.71     35.62 o 
  -8   1   3     1031.34      987.92     35.25 o 
  -7   1   3     2231.90     2315.55     64.13 o 
  -6   1   3       16.31       26.78      4.77 o 
  -5   1   3       73.69       39.44      7.63 o 
  -4   1   3     2792.26     2715.36     50.72 o 
  -3   1   3     1913.23     1818.37     33.50 o 
  -2   1   3    38584.31    38482.40    686.15 o 
  -1   1   3     6040.34     5949.43    109.14 o 
   0   1   3     1045.85     1113.39     21.90 o 
   1   1   3      302.18      369.11     11.27 o 
   2   1   3     2089.18     2189.36     36.59 o 
   3   1   3     5746.06     5539.18     93.02 o 
   4   1   3     1557.01     1524.83     28.68 o 
   5   1   3       57.85       45.49      4.86 o 
   6   1   3     2136.15     1737.54     47.70 o 
   7   1   3      301.84      257.91     12.29 o 
   8   1   3     1435.12     1512.93     53.12 o 
   9   1   3       47.35       40.39      9.69 o 
  10   1   3        1.02       10.23      9.71 o 
  11   1   3      361.93      356.77     23.68 o 
  12   1   3      237.00      210.98     27.72 o 
  13   1   3      179.11      214.90     37.18 o 
  14   1   3       62.96       37.40     17.89 o 
  15   1   3       22.22       68.44     18.02 o 
  16   1   3        4.39      -23.20     18.25 o 
  17   1   3      236.02      230.99     43.34 o 
  18   1   3       33.28       38.14     43.25 o 
 -17   2   3       10.38       85.71     51.18 o 
 -16   2   3       21.28       32.76     23.16 o 
 -15   2   3       28.46       31.91     20.65 o 
 -14   2   3      185.77      175.89     32.10 o 
 -13   2   3      155.69      175.30     26.10 o 
 -12   2   3       12.96        6.05     11.78 o 
 -11   2   3      124.97       95.34     15.30 o 
 -10   2   3     1841.41     1856.76     87.44 o 
  -9   2   3       49.90       58.23     11.08 o 
  -8   2   3     2781.52     2730.55     98.32 o 
  -7   2   3      204.65      242.45     13.68 o 
  -6   2   3      590.56      568.94     30.09 o 
  -5   2   3      624.93      559.83     16.66 o 
  -4   2   3     1609.52     1655.90     31.53 o 
  -3   2   3     1677.74     1774.95     37.18 o 
  -2   2   3       98.17      100.06      5.57 o 
  -1   2   3     5472.79     5406.68     93.14 o 
   0   2   3     3412.26     3417.27     61.42 o 
   1   2   3       26.53       20.77      4.38 o 
   2   2   3     5951.10     6333.74    116.23 o 
   3   2   3     4585.20     4657.15     85.60 o 
   4   2   3      130.15      165.67      6.38 o 
   5   2   3     7344.32     8564.78    169.86 o 
   6   2   3      661.24      585.63     18.26 o 
   7   2   3       76.91       75.00      6.33 o 
   8   2   3       23.71       20.84      5.84 o 
   9   2   3      108.37      137.80     10.14 o 
  10   2   3      129.24      130.54     13.41 o 
  11   2   3      374.14      387.01     23.79 o 
  12   2   3     1049.62     1159.99     55.92 o 
  13   2   3      404.68      450.57     33.18 o 
  14   2   3       78.19       82.80     19.05 o 
  15   2   3      288.59      281.94     34.24 o 
  16   2   3      106.00      124.36     33.56 o 
  17   2   3       12.82      -30.59     41.08 o 
 -16   3   3       14.11       51.41     26.18 o 
 -15   3   3       53.48       49.13     31.22 o 
 -14   3   3       16.59       74.94     42.32 o 
 -13   3   3      100.44       93.30     25.43 o 
 -12   3   3        0.09        4.12     16.83 o 
 -11   3   3        1.03      -22.05     14.70 o 
 -10   3   3        4.37        3.21     13.19 o 
  -9   3   3        1.74       -2.58      7.75 o 
  -8   3   3     2056.00     2065.27     62.61 o 
  -7   3   3      808.45      869.75     33.04 o 
  -6   3   3     1702.55     1742.16     56.47 o 
  -5   3   3     1394.22     1267.42     43.91 o 
  -4   3   3     5669.33     6117.88    153.93 o 
  -3   3   3        1.19        1.78      5.91 o 
  -2   3   3       36.87       25.77      6.16 o 
  -1   3   3      573.70      582.63     22.71 o 
   0   3   3     1622.59     1557.27     41.42 o 
   1   3   3       97.02      105.19      9.82 o 
   2   3   3       54.55       62.20     12.44 o 
   3   3   3       57.30      100.22      7.52 o 
   4   3   3     1176.26     1183.32     35.16 o 
   5   3   3      366.31      395.52     23.68 o 
   6   3   3      334.73      318.11     15.18 o 
   7   3   3       23.40       14.39      7.03 o 
   8   3   3      630.79      695.64     28.37 o 
   9   3   3      229.78      229.98     14.66 o 
  10   3   3      703.12      629.09     36.85 o 
  11   3   3      517.57      422.41     45.37 o 
  12   3   3       83.28       70.50     19.47 o 
  13   3   3      188.85      176.72     35.11 o 
  14   3   3      276.49      332.87     46.07 o 
  15   3   3       11.51       43.14     36.35 o 
  16   3   3       47.15      112.96     39.34 o 
 -15   4   3       32.94       45.01     31.50 o 
 -14   4   3       23.24       92.62     30.24 o 
 -13   4   3        3.05        8.87     23.32 o 
 -12   4   3      381.78      436.88     48.48 o 
 -11   4   3      125.96      100.86     35.32 o 
 -10   4   3      126.19      135.05     30.54 o 
  -9   4   3       50.77       49.67     20.61 o 
  -8   4   3       13.55        7.24     15.28 o 
  -7   4   3     1647.66     1766.10     88.28 o 
  -6   4   3     1216.88     1223.13     61.32 o 
  -5   4   3      174.51      165.49     14.50 o 
  -4   4   3      121.71       87.12     13.11 o 
  -3   4   3      208.71      159.97     12.65 o 
  -2   4   3      800.29      832.14     30.26 o 
  -1   4   3      846.65      905.33     32.05 o 
   0   4   3      161.03      136.31     18.27 o 
   1   4   3     1075.82     1158.81     48.89 o 
   2   4   3      247.02      263.48     18.95 o 
   3   4   3      152.27      118.61     13.28 o 
   4   4   3       98.74      109.14     10.49 o 
   5   4   3      734.59      764.58     40.10 o 
   6   4   3      678.62      676.70     34.68 o 
   7   4   3      565.49      610.26     40.23 o 
   8   4   3      551.52      640.23     37.73 o 
   9   4   3        3.76        8.72     27.08 o 
  10   4   3        9.49      -12.12     17.19 o 
  11   4   3        6.20      -17.84     14.72 o 
  12   4   3        5.55       73.69     34.86 o 
  13   4   3       17.77       20.96     32.05 o 
  14   4   3        7.56       77.16     42.10 o 
  15   4   3       17.75        2.87     42.06 o 
 -13   5   3      156.35      132.62     35.98 o 
 -12   5   3        6.65       -7.29     25.55 o 
 -11   5   3       46.05       24.56     30.28 o 
 -10   5   3       58.02       70.50     27.94 o 
  -9   5   3      286.63      390.61     44.82 o 
  -8   5   3      268.42      431.10     52.17 o 
  -7   5   3        0.10       19.37     19.91 o 
  -6   5   3       21.94       13.21     22.27 o 
  -5   5   3        1.91      -13.82     16.90 o 
  -4   5   3     1401.06     1502.78     68.97 o 
  -3   5   3       35.33       43.27     14.87 o 
  -2   5   3      208.84      228.24     21.26 o 
  -1   5   3       36.56       37.70     14.80 o 
   0   5   3     2663.94     3041.05    127.18 o 
   1   5   3     3543.78     4010.44    203.27 o 
   2   5   3      352.56      359.83     28.70 o 
   3   5   3      268.56      252.99     23.37 o 
   4   5   3      675.22      655.63     47.97 o 
   5   5   3      109.69       69.75     39.25 o 
   6   5   3       69.24      116.20     34.08 o 
   7   5   3       17.31       14.42     35.81 o 
   8   5   3       10.68       18.24     28.66 o 
   9   5   3        0.03        7.75     29.53 o 
  10   5   3      259.43      355.67     50.92 o 
  11   5   3      609.80      693.99    102.80 o 
  12   5   3      149.38       96.40     50.42 o 
  13   5   3      180.37      235.17     60.40 o 
 -11   6   3       36.91       -9.11     36.65 o 
 -10   6   3       22.64       20.11     29.62 o 
  -9   6   3        0.27      -41.78     27.86 o 
  -8   6   3        0.15       10.65     25.01 o 
  -7   6   3       35.62       37.88     33.43 o 
  -6   6   3      198.86      162.63     38.49 o 
  -5   6   3      110.37      132.96     49.31 o 
  -4   6   3       15.41        3.87     28.73 o 
  -3   6   3      112.98      203.80     27.92 o 
  -2   6   3      413.79      431.70     31.88 o 
  -1   6   3       54.09       63.47     23.83 o 
   0   6   3       42.59       71.75     20.43 o 
   1   6   3       58.43       65.67     20.52 o 
   2   6   3      102.12       76.23     32.89 o 
   3   6   3        0.24      -41.99     27.99 o 
   4   6   3        0.38        9.55     32.42 o 
   5   6   3       62.13       73.18     30.32 o 
   6   6   3        1.75       36.40     34.41 o 
   7   6   3      233.90      267.22     50.82 o 
   8   6   3      246.20      283.24     57.36 o 
   9   6   3        0.02       -5.36     35.47 o 
  10   6   3       32.60        3.62     49.66 o 
  11   6   3       24.00       73.31     43.97 o 
  -7   7   3        4.44       -4.24     38.34 o 
  -6   7   3       26.13        9.43     48.16 o 
  -5   7   3        1.93       75.92     38.22 o 
  -4   7   3        3.91        0.29     34.80 o 
  -3   7   3       26.11      -58.13     72.36 o 
  -2   7   3       56.39        4.03     51.63 o 
  -1   7   3        0.19       35.12     46.13 o 
   0   7   3      160.00       75.80     40.86 o 
   1   7   3        9.22       -2.87     35.88 o 
   2   7   3      139.04       26.97     38.77 o 
   3   7   3      102.30      173.10     39.75 o 
   4   7   3       17.82       15.60     35.01 o 
   5   7   3       24.38       22.84     36.46 o 
   6   7   3        0.00       39.46     52.24 o 
 -18   0   4      107.29      127.42     45.19 o 
 -17   0   4      169.64      215.13     53.21 o 
 -16   0   4      124.91      112.34     30.94 o 
 -15   0   4       10.00       51.19     25.49 o 
 -14   0   4       57.50       33.38     19.98 o 
 -13   0   4       58.12       49.89     31.80 o 
 -12   0   4       72.73       72.29     20.86 o 
 -11   0   4      323.56      392.23     41.59 o 
 -10   0   4      313.62      319.68     28.34 o 
  -9   0   4     1506.90     1437.47     89.37 o 
  -8   0   4      466.15      387.97     24.86 o 
  -7   0   4      492.14      548.23     36.64 o 
  -6   0   4     3053.07     3034.76     97.70 o 
  -5   0   4    19038.38    17391.05    457.52 o 
  -4   0   4    32267.91    32511.52    804.26 o 
  -3   0   4    50461.98    48898.96   1189.90 o 
  -2   0   4     5489.51     5495.56    174.18 o 
   1   0   4      417.93      403.13     20.22 o 
   2   0   4     4636.74     4504.18    103.84 o 
   3   0   4     3987.91     3801.10     91.80 o 
   4   0   4       54.83       83.02      7.14 o 
   5   0   4     4917.47     5030.90    147.66 o 
   6   0   4      274.59      157.38     15.78 o 
   7   0   4       15.00       12.77      8.00 o 
   8   0   4      869.20      849.12     41.15 o 
   9   0   4     4338.65     3870.41    188.16 o 
  10   0   4       69.06       59.94     15.46 o 
  11   0   4      144.52      148.62     21.48 o 
  12   0   4       34.43       46.04     18.16 o 
  13   0   4      192.74      159.47     31.87 o 
  14   0   4        2.84       -7.19     18.08 o 
  15   0   4      139.10       73.51     22.43 o 
  16   0   4      456.87      442.83     62.90 o 
  17   0   4      130.55      163.12     57.69 o 
  18   0   4        4.08       18.02     40.37 o 
 -18   1   4       64.08       62.32     35.65 o 
 -17   1   4      176.95      169.83     38.88 o 
 -16   1   4       20.38        3.87     23.20 o 
 -15   1   4      276.44      311.09     34.74 o 
 -14   1   4      416.84      423.33     31.49 o 
 -13   1   4        1.28        8.74     13.36 o 
 -12   1   4      233.35      256.29     28.91 o 
 -11   1   4     1289.17     1202.57     54.58 o 
 -10   1   4     2158.36     2274.91     88.65 o 
  -9   1   4       25.80       26.95      8.48 o 
  -8   1   4      885.75      881.32     31.24 o 
  -7   1   4      236.50      206.40     15.63 o 
  -6   1   4        1.41        0.93      4.19 o 
  -5   1   4        3.96       12.08      4.82 o 
  -4   1   4    17196.72    17673.66    325.61 o 
  -3   1   4      479.23      499.47     13.12 o 
  -2   1   4       16.36       17.97      4.21 o 
  -1   1   4       45.66      183.05      6.94 o 
   0   1   4    22103.48    19480.78    368.92 o 
   1   1   4    18388.10    15856.98    329.99 o 
   2   1   4    12767.26    13725.95    241.09 o 
   3   1   4     6462.94     5642.93     99.89 o 
   4   1   4       50.32      107.94      6.48 o 
   5   1   4        2.01        2.66      3.67 o 
   6   1   4      218.01      262.88     12.06 o 
   7   1   4      281.10      395.03     15.14 o 
   8   1   4      110.93      131.29     15.02 o 
   9   1   4      519.52      549.44     25.29 o 
  10   1   4      232.35      221.15     18.68 o 
  11   1   4     1213.58     1374.13     60.93 o 
  12   1   4      777.47      829.37     42.90 o 
  13   1   4       62.94       67.66     14.57 o 
  14   1   4        8.51       -6.61     17.95 o 
  15   1   4       49.85       52.61     19.06 o 
  16   1   4       13.85       19.90     18.78 o 
  17   1   4       38.84       34.10     34.48 o 
 -17   2   4        2.17       11.74     50.73 o 
 -16   2   4        5.34       15.15     28.46 o 
 -15   2   4        0.52       15.47     21.84 o 
 -14   2   4       24.34       16.18     19.00 o 
 -13   2   4       40.33       28.61     17.63 o 
 -12   2   4      205.02      179.46     17.96 o 
 -11   2   4      112.31      109.83     14.45 o 
 -10   2   4     1481.86     1556.67     66.39 o 
  -9   2   4      388.65      353.94     24.00 o 
  -8   2   4       88.69      102.06     13.53 o 
  -7   2   4      170.00      190.32     15.04 o 
  -6   2   4      144.12      163.57     11.38 o 
  -5   2   4       72.82       94.97      8.08 o 
  -4   2   4      252.30      255.81     10.90 o 
  -3   2   4        2.70       16.79      4.47 o 
  -2   2   4      868.59      795.64     17.18 o 
  -1   2   4       64.30       70.51      5.28 o 
   0   2   4     5938.20     5753.36    107.09 o 
   1   2   4     1689.69     1888.24     34.87 o 
   2   2   4     6095.97     6310.32    108.46 o 
   3   2   4      990.68     1185.51     34.22 o 
   4   2   4      273.03      334.34     13.41 o 
   5   2   4      117.10      104.11      7.76 o 
   6   2   4      663.16      727.75     21.98 o 
   7   2   4        5.22        9.88      5.37 o 
   8   2   4      173.15      191.48      8.82 o 
   9   2   4        1.84       -4.66      8.36 o 
  10   2   4       25.23       31.19      7.65 o 
  11   2   4        7.32       10.73      9.73 o 
  12   2   4      428.71      371.24     24.64 o 
  13   2   4       13.63       24.21     16.29 o 
  14   2   4      158.16      171.53     22.41 o 
  15   2   4       86.02      129.40     32.44 o 
  16   2   4       10.71        0.61     32.16 o 
  17   2   4        7.15       25.42     41.66 o 
 -16   3   4       63.02      131.90     37.72 o 
 -15   3   4       75.28      111.28     31.71 o 
 -14   3   4       32.22       35.16     23.93 o 
 -13   3   4      250.36      257.34     26.33 o 
 -12   3   4        6.57      -14.73     13.00 o 
 -11   3   4      230.33      311.63     37.80 o 
 -10   3   4      315.16      314.93     31.34 o 
  -9   3   4     1522.43     1504.03     60.72 o 
  -8   3   4        3.04        5.54      7.81 o 
  -7   3   4      378.36      345.77     22.51 o 
  -6   3   4     1623.55     1529.29     45.88 o 
  -5   3   4     3008.47     2976.68    103.61 o 
  -4   3   4      719.18      745.36     28.18 o 
  -3   3   4     2131.66     2304.05     62.34 o 
  -2   3   4     1502.96     1568.11     40.62 o 
  -1   3   4      988.42     1087.66     34.29 o 
   0   3   4      427.14      424.20     16.38 o 
   1   3   4      186.99      226.12     12.74 o 
   2   3   4        7.80       17.06      6.27 o 
   3   3   4      178.93      151.26      8.71 o 
   4   3   4        9.43        2.53      4.07 o 
   5   3   4      344.97      359.67     18.98 o 
   6   3   4      186.58      209.68     12.10 o 
   7   3   4      338.82      362.47     16.16 o 
   8   3   4      133.24      121.79     11.31 o 
   9   3   4       62.37       80.80     13.98 o 
  10   3   4      103.89      116.47     18.11 o 
  11   3   4      307.17      262.18     22.91 o 
  12   3   4       15.85       32.58     25.39 o 
  13   3   4       18.02        0.49     26.30 o 
  14   3   4       63.19       86.99     44.64 o 
  15   3   4      140.47      129.49     43.72 o 
  16   3   4       21.84       62.67     59.84 o 
 -15   4   4       17.83       53.10     31.85 o 
 -14   4   4       59.25       17.91     30.09 o 
 -13   4   4       27.62       -0.75     25.10 o 
 -12   4   4       54.58       48.12     25.22 o 
 -11   4   4       15.60       12.51     20.40 o 
 -10   4   4      148.99      169.42     44.26 o 
  -9   4   4      218.44      151.53     25.58 o 
  -8   4   4      508.84      393.63     37.06 o 
  -7   4   4     1376.07     1574.45     78.63 o 
  -6   4   4      358.00      230.30     17.42 o 
  -5   4   4       72.34       62.65     10.79 o 
  -4   4   4       53.48       46.17      9.61 o 
  -3   4   4      692.65      645.29     27.50 o 
  -2   4   4      251.57      190.38     16.80 o 
  -1   4   4      433.02      406.06     21.89 o 
   0   4   4       59.36       70.20     10.99 o 
   1   4   4        2.37       14.52      8.87 o 
   2   4   4      288.96      295.88     20.06 o 
   3   4   4       73.63       63.28      9.36 o 
   4   4   4       12.68       17.32      6.52 o 
   5   4   4      349.64      367.90     21.31 o 
   6   4   4      241.62      248.95     15.95 o 
   7   4   4        0.12        1.26     17.09 o 
   8   4   4       71.69      107.98     23.94 o 
   9   4   4       97.26      129.09     22.92 o 
  10   4   4      283.32      320.00     45.83 o 
  11   4   4       40.37       16.14     32.84 o 
  12   4   4      261.60      176.32     40.05 o 
  13   4   4       68.49       67.73     45.14 o 
  14   4   4        4.92      -31.00     47.27 o 
  15   4   4       46.78       65.75     49.41 o 
 -13   5   4       14.88       83.43     29.31 o 
 -12   5   4       19.02       -8.95     26.57 o 
 -11   5   4       17.78      -22.16     25.45 o 
 -10   5   4        1.21       44.25     32.67 o 
  -9   5   4       59.60       86.54     25.16 o 
  -8   5   4      240.68      154.43     31.76 o 
  -7   5   4      437.96      523.69     53.61 o 
  -6   5   4      911.08      950.33     58.02 o 
  -5   5   4      271.59      331.76     39.82 o 
  -4   5   4      542.75      498.25     33.06 o 
  -3   5   4       66.05       76.51     15.27 o 
  -2   5   4      300.84      351.87     24.19 o 
  -1   5   4     1120.81     1281.54     63.34 o 
   0   5   4      259.98      282.86     21.47 o 
   1   5   4      682.62      766.48     41.98 o 
   2   5   4      106.24      148.14     18.71 o 
   3   5   4      386.54      452.63     30.74 o 
   4   5   4       35.93       50.35     25.69 o 
   5   5   4      295.50      282.34     39.72 o 
   6   5   4       34.21       94.50     37.86 o 
   7   5   4       20.30        4.45     30.42 o 
   8   5   4       16.41      -41.30     27.54 o 
   9   5   4       21.05       28.57     31.87 o 
  10   5   4       35.54       33.86     31.95 o 
  11   5   4      197.72      257.54     73.26 o 
  12   5   4        0.30       53.22     39.45 o 
  13   5   4        0.06       22.19     55.45 o 
 -11   6   4       18.19       45.07     38.59 o 
 -10   6   4       10.43       28.93     38.28 o 
  -9   6   4       20.95        0.14     45.40 o 
  -8   6   4      218.51      201.78     35.51 o 
  -7   6   4        9.10      -36.78     26.23 o 
  -6   6   4       18.60       25.81     28.28 o 
  -5   6   4       33.56        7.35     21.28 o 
  -4   6   4       22.21       40.59     21.90 o 
  -3   6   4      138.77      125.60     33.92 o 
  -2   6   4      249.69      306.52     24.86 o 
  -1   6   4       91.21       66.46     17.43 o 
   0   6   4       18.49       12.32     18.86 o 
   1   6   4      349.62      351.78     42.68 o 
   2   6   4       90.68      161.72     33.20 o 
   3   6   4      163.56      239.61     44.30 o 
   4   6   4      143.41      155.62     43.61 o 
   5   6   4       20.82      109.46     43.57 o 
   6   6   4       13.92       15.21     44.33 o 
   7   6   4        6.47       75.28     39.27 o 
   8   6   4        7.70       -5.95     37.22 o 
   9   6   4       21.81        5.09     40.03 o 
  10   6   4       43.53       81.51     65.24 o 
  -7   7   4       85.28       -2.04     49.63 o 
  -6   7   4      390.98      361.71     78.80 o 
  -5   7   4       11.75       14.63     28.86 o 
  -4   7   4       15.62       13.81     52.32 o 
  -3   7   4       42.11       -7.35     50.62 o 
  -2   7   4      136.23      264.69     90.43 o 
   0   7   4       20.61        0.02     28.08 o 
   1   7   4       10.48      -36.16     32.40 o 
   2   7   4       40.26       36.99     38.39 o 
   3   7   4      172.46      124.98     41.61 o 
   4   7   4      298.76      300.13     60.08 o 
   5   7   4       26.05       53.80     40.57 o 
   6   7   4       51.23       31.57     38.90 o 
 -18   1   5       20.46       16.19     26.05 o 
 -17   1   5      183.92      191.95     32.86 o 
 -16   1   5       26.68       52.28     22.40 o 
 -15   1   5       46.72       19.17     21.91 o 
 -14   1   5       32.46       59.06     19.91 o 
 -13   1   5       31.61       41.62     16.51 o 
 -12   1   5       46.83       39.18     19.35 o 
 -11   1   5      214.55      239.50     18.06 o 
 -10   1   5      597.97      579.43     26.72 o 
  -9   1   5        0.07       -0.03      8.11 o 
  -8   1   5      983.89      912.43     37.02 o 
  -7   1   5      182.78      227.03     13.00 o 
  -6   1   5      106.34       99.80      8.50 o 
  -5   1   5       29.25       58.36      5.62 o 
  -4   1   5     1835.47     1875.45     36.97 o 
  -3   1   5      791.90      866.61     18.42 o 
  -2   1   5      713.85      682.52     16.59 o 
  -1   1   5     1221.56     1170.68     24.15 o 
   0   1   5     8425.46     8007.18    146.33 o 
   1   1   5     2407.19     2270.82     44.41 o 
   2   1   5    10391.47    10358.23    191.45 o 
   3   1   5     1549.80     1537.71     37.76 o 
   4   1   5      273.62      328.20     12.69 o 
   5   1   5     4944.90     5173.02     79.59 o 
   6   1   5      982.60     1126.21     25.68 o 
   7   1   5       43.43       52.70      6.29 o 
   8   1   5      478.36      477.76     19.74 o 
   9   1   5      155.47      153.51     12.64 o 
  10   1   5       54.49       48.25     11.00 o 
  11   1   5      846.99      895.92     38.55 o 
  12   1   5       26.84       34.83     12.85 o 
  13   1   5       34.74       35.47     13.32 o 
  14   1   5      428.00      451.29     30.16 o 
  15   1   5     1067.23     1184.38     69.21 o 
  16   1   5        9.86       24.55     19.61 o 
  17   1   5       70.30      131.10     40.14 o 
 -17   2   5        2.66       -2.51     33.90 o 
 -16   2   5        0.18      -15.32     21.45 o 
 -15   2   5      148.75      145.60     28.66 o 
 -14   2   5      126.30       91.49     22.48 o 
 -13   2   5        3.91      -20.79     21.02 o 
 -12   2   5      193.34      262.06     26.17 o 
 -11   2   5      443.84      485.44     27.05 o 
 -10   2   5      140.50       88.13     12.34 o 
  -9   2   5      230.99      203.89     19.87 o 
  -8   2   5      896.24      927.73     40.14 o 
  -7   2   5       34.67       29.74      5.20 o 
  -6   2   5      336.71      317.58     19.46 o 
  -5   2   5     1067.02      959.37     42.57 o 
  -4   2   5      370.71      462.47     16.48 o 
  -3   2   5       99.94       52.09      4.86 o 
  -2   2   5     3604.11     3252.36     61.64 o 
  -1   2   5     1129.79     1160.55     24.64 o 
   0   2   5     3286.82     3579.76     71.19 o 
   1   2   5      836.97      879.67     26.51 o 
   2   2   5      140.41      222.63      8.44 o 
   3   2   5        5.45       -2.53      5.44 o 
   4   2   5       98.34      107.83     10.28 o 
   5   2   5       79.75       83.69      5.02 o 
   6   2   5      502.93      532.50     18.36 o 
   7   2   5     1102.72     1058.81     27.94 o 
   8   2   5     1030.55     1157.29     32.02 o 
   9   2   5      798.60      721.89     22.65 o 
  10   2   5      942.52      925.66     38.26 o 
  11   2   5      180.39      222.68     20.51 o 
  12   2   5       24.39       14.10     11.93 o 
  13   2   5      244.40      262.56     30.22 o 
  14   2   5       69.87       90.06     17.62 o 
  15   2   5       27.10       -3.05     28.34 o 
  16   2   5       39.83       75.46     33.59 o 
  17   2   5       20.73       89.27     46.25 o 
 -16   3   5       19.23       71.48     27.08 o 
 -15   3   5       27.21       45.07     28.61 o 
 -14   3   5       15.11       30.83     21.47 o 
 -13   3   5      478.76      484.33     36.97 o 
 -12   3   5       38.48       78.87     28.23 o 
 -11   3   5     1106.16     1137.94     62.32 o 
 -10   3   5      274.80      266.18     21.71 o 
  -9   3   5       36.39       17.58     11.15 o 
  -8   3   5      219.81      204.82     17.08 o 
  -7   3   5     1767.32     1785.47     74.95 o 
  -6   3   5      728.08      701.87     36.74 o 
  -5   3   5      230.41      276.23     17.50 o 
  -4   3   5      706.95      677.34     32.54 o 
  -3   3   5      860.62      808.52     22.67 o 
  -2   3   5      236.79      225.78     17.57 o 
  -1   3   5     1451.04     1616.49     42.98 o 
   0   3   5       19.09       43.04      6.57 o 
   1   3   5        1.55       19.53      5.48 o 
   2   3   5      141.89      130.31      8.49 o 
   3   3   5        2.31        8.40      4.33 o 
   4   3   5      772.58      851.63     29.25 o 
   5   3   5     1753.23     1733.14     73.03 o 
   6   3   5      127.16      124.38     15.35 o 
   7   3   5      275.67      245.44     24.29 o 
   8   3   5      617.22      630.74     25.95 o 
   9   3   5      484.23      415.71     36.87 o 
  10   3   5       74.78       56.02     12.11 o 
  11   3   5      591.38      620.04     31.10 o 
  12   3   5      211.76      141.38     26.17 o 
  13   3   5        4.61        9.37     26.59 o 
  14   3   5       46.04       26.32     33.54 o 
  15   3   5      308.84      269.37     49.70 o 
  16   3   5       25.41       29.20     47.64 o 
 -15   4   5       95.09       20.50     46.07 o 
 -14   4   5      130.01      139.62     35.74 o 
 -13   4   5       44.37       41.70     22.05 o 
 -12   4   5      106.31       70.55     28.63 o 
 -11   4   5      657.61      788.12     58.21 o 
 -10   4   5        3.58       33.52     22.04 o 
  -9   4   5       62.33       63.40     23.36 o 
  -8   4   5     1158.90     1227.48     73.61 o 
  -7   4   5      388.12      311.22     27.34 o 
  -6   4   5       64.77       49.88     16.83 o 
  -5   4   5       94.71       95.41     13.74 o 
  -4   4   5        4.46        4.86      8.89 o 
  -3   4   5      475.68      405.47     22.73 o 
  -2   4   5      784.47      711.55     45.49 o 
  -1   4   5      299.07      279.99     18.03 o 
   0   4   5     1110.92     1160.26     43.35 o 
   1   4   5       18.97       23.04      8.46 o 
   2   4   5        0.98       -1.39      7.80 o 
   3   4   5      825.48      938.24     42.49 o 
   4   4   5     1090.36     1068.95     40.41 o 
   5   4   5       35.76       34.04     13.53 o 
   6   4   5      116.46       95.66     31.56 o 
   7   4   5     1162.81     1350.17     81.94 o 
   8   4   5       58.52       87.37     20.42 o 
   9   4   5       11.85       15.72     19.71 o 
  10   4   5       17.70       52.51     25.86 o 
  11   4   5      656.04      746.28     88.67 o 
  12   4   5      324.11      240.09     61.79 o 
  13   4   5      112.68      232.75     83.27 o 
  14   4   5        4.01       88.72     50.34 o 
  15   4   5       26.74        2.74     42.27 o 
 -13   5   5      310.12      371.47     50.53 o 
 -12   5   5      191.11      220.23     48.02 o 
 -11   5   5       25.57       -7.63     24.79 o 
 -10   5   5      330.96      394.14     43.50 o 
  -9   5   5       13.79       11.76     20.52 o 
  -8   5   5        1.35       -8.77     24.38 o 
  -7   5   5        0.21       18.52     30.84 o 
  -6   5   5      151.95      153.41     22.08 o 
  -5   5   5       59.34       37.93     20.38 o 
  -4   5   5      440.26      536.13     64.63 o 
  -3   5   5      355.07      329.01     23.38 o 
  -2   5   5      495.06      590.99     29.25 o 
  -1   5   5      146.43      136.49     15.87 o 
   0   5   5      646.59      712.39     41.10 o 
   1   5   5      185.28      165.52     22.06 o 
   2   5   5      406.35      398.53     38.91 o 
   3   5   5      174.31      188.12     27.85 o 
   4   5   5       44.36       26.02     27.30 o 
   5   5   5        0.05      -24.65     25.96 o 
   6   5   5        9.44       10.34     25.56 o 
   7   5   5      344.67      471.53     60.39 o 
   8   5   5      126.52       89.15     47.27 o 
   9   5   5       73.72      149.32     56.97 o 
  10   5   5      115.52      164.19     41.04 o 
  11   5   5        9.79      -21.05     39.60 o 
  12   5   5      297.91      159.37    106.28 o 
  13   5   5      440.64      433.92     90.14 o 
 -11   6   5      107.82       74.88     50.73 o 
 -10   6   5       48.51       53.15     28.47 o 
  -9   6   5       97.37       60.03     32.99 o 
  -8   6   5        2.02       31.43     32.49 o 
  -7   6   5       58.40       13.83     31.07 o 
  -6   6   5      125.73       89.97     24.68 o 
  -5   6   5      119.65       89.44     27.53 o 
  -4   6   5       11.45       36.77     20.61 o 
  -3   6   5       11.21        9.72     26.42 o 
  -2   6   5      479.29      508.33     36.85 o 
  -1   6   5       52.84       62.10     21.03 o 
   0   6   5      484.19      534.62     50.31 o 
   1   6   5        3.31      -26.97     28.57 o 
   2   6   5        1.57       -5.50     27.73 o 
   3   6   5       51.02       10.22     27.13 o 
   4   6   5       62.71       39.85     30.57 o 
   5   6   5       32.99       77.07     36.11 o 
   6   6   5       90.89      107.77     36.46 o 
   7   6   5       48.55       42.61     47.49 o 
   8   6   5       33.40       63.08     37.40 o 
   9   6   5       10.48       -2.95     43.27 o 
  10   6   5        0.02      -23.33     41.13 o 
  -7   7   5       11.20      -45.16     72.95 o 
  -6   7   5        2.10       44.64     46.41 o 
  -5   7   5        7.92      -11.58     49.12 o 
  -4   7   5       73.15      197.84     68.80 o 
  -3   7   5      214.51       84.35     66.92 o 
  -2   7   5      169.64      102.85     59.00 o 
   0   7   5        0.88      -44.08     37.39 o 
   1   7   5        3.34      -14.03     34.38 o 
   2   7   5       48.27        5.50     37.76 o 
   3   7   5        9.93       -4.42     34.25 o 
   4   7   5        1.05      -72.21     51.22 o 
   5   7   5        7.89       13.90     54.86 o 
   6   7   5        8.40       37.60     47.74 o 
 -18   0   6       72.71       -5.99     35.79 o 
 -17   0   6        0.09       12.92     37.64 o 
 -16   0   6       36.74       54.58     67.95 o 
 -15   0   6       68.07      103.83     31.78 o 
 -14   0   6      110.12      131.35     39.36 o 
 -13   0   6      240.63      207.41     39.16 o 
 -12   0   6      142.13      155.07     26.51 o 
 -11   0   6       20.21       34.33     19.91 o 
 -10   0   6     1491.56     1330.20     77.89 o 
  -9   0   6     1761.03     1710.72     90.65 o 
  -8   0   6     6906.86     6596.66    257.23 o 
  -7   0   6     3649.47     3855.87    129.83 o 
  -6   0   6      410.92      272.59     16.75 o 
  -5   0   6      695.37      536.45     30.30 o 
  -4   0   6     1334.49     1189.73     34.11 o 
  -3   0   6    19288.07    18597.90    549.34 o 
  -2   0   6      621.75      693.21     28.10 o 
  -1   0   6      773.46      776.92     32.57 o 
   0   0   6     4360.58     4060.24    128.24 o 
   1   0   6     2233.17     2238.52     75.31 o 
   2   0   6     4440.74     4235.36    110.59 o 
   3   0   6      354.12      344.82     10.99 o 
   4   0   6    11717.74    11461.59    239.79 o 
   5   0   6     2643.24     2452.07     56.36 o 
   6   0   6      859.56      892.74     27.73 o 
   7   0   6        9.86        2.26      6.44 o 
   8   0   6      261.12      213.63     13.20 o 
   9   0   6      100.54      121.11     14.62 o 
  10   0   6     1216.37     1108.26     59.79 o 
  11   0   6     1475.06     1749.34     94.48 o 
  12   0   6     2340.67     2644.90    149.85 o 
  13   0   6      501.80      492.65     43.75 o 
  14   0   6      367.45      408.35     65.97 o 
  15   0   6      674.27      668.47     60.33 o 
  16   0   6      409.64      446.20     94.06 o 
  17   0   6      231.19      138.35     45.23 o 
 -18   1   6      212.08      173.09     49.72 o 
 -17   1   6       20.12        6.11     28.12 o 
 -16   1   6      116.72      128.25     29.09 o 
 -15   1   6      394.74      486.48     35.26 o 
 -14   1   6      563.08      443.54     47.87 o 
 -13   1   6       84.36      101.02     17.43 o 
 -12   1   6      145.26      149.54     23.57 o 
 -11   1   6        2.90        1.98     10.07 o 
 -10   1   6       55.67       73.79     12.10 o 
  -9   1   6       61.01       28.28      9.08 o 
  -8   1   6      205.47      205.37     14.08 o 
  -7   1   6        3.76       14.27      5.86 o 
  -6   1   6     1730.91     1673.72     39.96 o 
  -5   1   6      272.15      260.91     10.39 o 
  -4   1   6      247.50      232.88     10.13 o 
  -3   1   6    21757.04    22187.06    363.90 o 
  -2   1   6    13244.41    12863.36    241.74 o 
  -1   1   6     5601.37     5214.91     96.00 o 
   0   1   6     2538.13     2801.99     59.29 o 
   1   1   6        1.17       12.81      4.76 o 
   2   1   6    15159.21    14797.61    270.59 o 
   3   1   6     3045.46     2969.58     58.05 o 
   4   1   6     3153.54     3156.11     75.24 o 
   5   1   6     1266.86     1374.77     31.73 o 
   6   1   6     1097.88     1066.90     26.68 o 
   7   1   6      432.98      403.75     14.34 o 
   8   1   6     1385.86     1583.08     46.14 o 
   9   1   6      688.99      695.52     25.33 o 
  10   1   6       28.04       26.00     10.96 o 
  11   1   6     1110.91     1071.19     49.23 o 
  12   1   6      134.70      132.92     16.84 o 
  13   1   6      365.84      352.63     25.63 o 
  14   1   6       76.84       69.56     18.37 o 
  15   1   6        8.06       18.99     17.67 o 
  16   1   6      337.79      383.61     41.06 o 
  17   1   6      261.80      254.74     39.87 o 
 -17   2   6      137.54       57.57     41.15 o 
 -16   2   6      179.21      213.07     35.04 o 
 -15   2   6        9.41        5.13     23.54 o 
 -14   2   6       12.87       22.88     24.87 o 
 -13   2   6      441.61      473.85     37.94 o 
 -12   2   6        0.15       10.07     16.76 o 
 -11   2   6       14.08       21.49     11.05 o 
 -10   2   6      300.48      249.14     21.38 o 
  -9   2   6      488.07      388.43     31.50 o 
  -8   2   6      132.96      104.97      9.37 o 
  -7   2   6     1250.87     1104.73     45.43 o 
  -6   2   6      127.12      103.94     11.44 o 
  -5   2   6        0.05        0.78      6.68 o 
  -4   2   6     4743.33     4987.40    120.35 o 
  -3   2   6     4597.70     4663.59     87.15 o 
  -2   2   6     1919.56     1888.57     33.80 o 
  -1   2   6       26.16       22.15      4.34 o 
   0   2   6      202.21      275.80     13.26 o 
   1   2   6       59.51       73.05      4.89 o 
   2   2   6     2662.10     2714.08     56.58 o 
   3   2   6      281.83      254.84     11.19 o 
   4   2   6      888.93     1088.72     34.77 o 
   5   2   6     1921.90     2120.07     81.87 o 
   6   2   6      331.59      317.33     17.14 o 
   7   2   6        8.23       11.31      7.26 o 
   8   2   6      475.83      481.89     22.35 o 
   9   2   6     1055.87      906.89     58.12 o 
  10   2   6       90.70      113.33     17.83 o 
  11   2   6      416.39      432.20     23.52 o 
  12   2   6        0.29       18.92      9.59 o 
  13   2   6        0.66        7.51     11.58 o 
  14   2   6        0.95       -7.62     30.80 o 
  15   2   6      256.04      125.63     59.84 o 
  16   2   6        5.20       29.28     53.04 o 
  17   2   6       78.37       45.66     39.20 o 
 -16   3   6        4.05       34.98     35.27 o 
 -15   3   6       42.05       70.37     24.68 o 
 -14   3   6       17.31       20.91     21.60 o 
 -13   3   6        0.02       21.41     25.00 o 
 -12   3   6      169.57      130.69     26.07 o 
 -11   3   6      513.08      485.91     38.83 o 
 -10   3   6     1386.62     1381.27     68.56 o 
  -9   3   6        6.11        0.56     13.00 o 
  -8   3   6      817.11      850.49     41.22 o 
  -7   3   6      296.27      279.39     21.78 o 
  -6   3   6      135.58       80.01     13.78 o 
  -5   3   6       71.51       49.29     10.43 o 
  -4   3   6     1654.45     1590.01     59.08 o 
  -3   3   6      967.16     1102.82     33.30 o 
  -2   3   6      645.23      704.02     24.35 o 
  -1   3   6     2182.71     2456.97     70.34 o 
   0   3   6     3440.06     3550.09     93.63 o 
   1   3   6     1909.92     2151.06     60.08 o 
   2   3   6       15.79       32.98      7.03 o 
   3   3   6     4237.07     4678.95    148.23 o 
   4   3   6      519.83      537.89     28.05 o 
   5   3   6       79.27       74.80     10.51 o 
   6   3   6      795.52      756.59     30.51 o 
   7   3   6      118.88       97.68      9.50 o 
   8   3   6        1.24       21.39     12.11 o 
   9   3   6       60.76       90.52     22.00 o 
  10   3   6      424.35      397.59     37.97 o 
  11   3   6      162.97      164.58     26.53 o 
  12   3   6       91.41       80.93     32.34 o 
  13   3   6        8.06       28.54     30.64 o 
  14   3   6       22.21       75.05     30.06 o 
  15   3   6        6.08       39.48     45.05 o 
  16   3   6      414.07      297.78     80.56 o 
 -15   4   6       65.73       40.48     32.91 o 
 -14   4   6       24.83        2.33     28.02 o 
 -13   4   6        9.65        1.85     27.16 o 
 -12   4   6        0.36        4.24     24.68 o 
 -11   4   6      149.01      149.03     31.68 o 
 -10   4   6       17.90       13.35     20.05 o 
  -9   4   6       96.48       75.02     31.31 o 
  -8   4   6       94.98       90.91     18.18 o 
  -7   4   6      211.86      209.46     22.28 o 
  -6   4   6     2517.41     2651.13    133.15 o 
  -5   4   6      276.14      259.91     26.84 o 
  -4   4   6       53.94       36.81     10.54 o 
  -3   4   6      258.97      272.32     19.04 o 
  -2   4   6       91.28       77.59     10.10 o 
  -1   4   6     1572.87     1492.16     58.48 o 
   0   4   6     1001.57     1121.17     44.40 o 
   1   4   6      265.46      258.47     19.08 o 
   2   4   6      207.51      191.73     14.06 o 
   3   4   6       75.22       62.59      6.31 o 
   4   4   6       92.52       98.78     15.08 o 
   5   4   6        0.99      -15.49     11.07 o 
   6   4   6       13.05       28.06     20.03 o 
   7   4   6      125.00      135.26     22.77 o 
   8   4   6        0.03      -12.32     17.99 o 
   9   4   6      179.80      233.86     32.64 o 
  10   4   6      425.91      455.71     49.60 o 
  11   4   6        0.47      -20.57     37.42 o 
  12   4   6       14.53      -27.45     51.51 o 
  13   4   6       16.70        2.27     41.16 o 
  14   4   6       62.99       74.88     49.04 o 
  15   4   6       65.28       63.35     42.51 o 
 -13   5   6       14.35       33.04     35.49 o 
 -12   5   6       39.09       36.23     29.40 o 
 -11   5   6       53.77        7.52     29.58 o 
 -10   5   6      137.85       75.40     29.19 o 
  -9   5   6       17.36       33.74     24.12 o 
  -8   5   6       24.41        9.93     21.71 o 
  -7   5   6       46.09       54.69     22.47 o 
  -6   5   6      801.66      899.32     57.52 o 
  -5   5   6        4.38       12.05     17.28 o 
  -4   5   6      151.87      101.41     20.52 o 
  -3   5   6        5.32       -5.75     11.06 o 
  -2   5   6      113.50      102.50     17.32 o 
  -1   5   6      436.37      380.43     37.36 o 
   0   5   6      423.24      468.33     32.00 o 
   1   5   6      139.30      160.43     19.38 o 
   2   5   6       15.72       18.39     16.78 o 
   3   5   6      166.87      207.33     31.58 o 
   4   5   6      154.23      185.77     32.79 o 
   5   5   6      191.34      235.67     36.07 o 
   6   5   6        6.30      -17.26     27.40 o 
   7   5   6       22.43       23.70     27.23 o 
   8   5   6      998.32     1141.37    140.85 o 
   9   5   6       33.79       57.24     34.22 o 
  10   5   6      274.45      222.29     51.46 o 
  11   5   6      153.75      120.44     46.34 o 
  12   5   6      167.83      133.52     65.68 o 
  13   5   6      118.42      202.28     83.55 o 
 -11   6   6       33.36        9.76     30.22 o 
 -10   6   6       30.02       39.96     31.41 o 
  -9   6   6       15.91      -36.64     28.24 o 
  -8   6   6       47.38       70.61     31.24 o 
  -7   6   6       58.58       72.62     33.88 o 
  -6   6   6        0.13       75.36     33.34 o 
  -5   6   6       16.47       28.71     19.39 o 
  -4   6   6      346.97      247.98     33.81 o 
  -3   6   6      184.95      217.92     35.88 o 
  -2   6   6      288.92      310.60     30.54 o 
  -1   6   6      551.95      603.86     43.18 o 
   0   6   6      584.54      573.05     75.82 o 
   1   6   6      191.47      192.62     38.75 o 
   2   6   6      195.95      138.69     34.33 o 
   3   6   6       38.27      -17.21     41.63 o 
   4   6   6        4.64      -33.23     28.38 o 
   5   6   6       41.39       32.87     52.32 o 
   6   6   6      143.24      117.06     51.89 o 
   7   6   6       22.89      100.23     36.30 o 
   8   6   6       38.58       65.29     36.12 o 
   9   6   6       30.95       28.70     41.98 o 
  10   6   6       75.27       50.84     84.61 o 
  -6   7   6       25.98       23.98     52.43 o 
  -5   7   6        9.01      139.57     80.41 o 
  -4   7   6      139.47      218.69     87.92 o 
  -3   7   6       33.17      145.55     64.37 o 
  -1   7   6      116.80       89.51     64.33 o 
   0   7   6      115.22       98.30     46.72 o 
   1   7   6      105.26      108.02     36.64 o 
   2   7   6        0.28       50.46     32.94 o 
   3   7   6      441.21      324.61     79.31 o 
   4   7   6      256.78      182.06     67.11 o 
   5   7   6      186.65      147.67     60.97 o 
   6   7   6      420.60      483.37     82.39 o 
 -18   1   7        0.95      -11.56     32.09 o 
 -17   1   7       46.24       20.96     29.02 o 
 -16   1   7       11.33       20.95     25.31 o 
 -15   1   7       90.64      111.26     24.27 o 
 -14   1   7        6.47       -0.76     19.63 o 
 -13   1   7        1.89       14.23     15.63 o 
 -12   1   7      877.44      925.23     52.69 o 
 -11   1   7      212.68      173.65     16.75 o 
 -10   1   7       74.71       90.74     12.01 o 
  -9   1   7      639.50      620.17     31.86 o 
  -8   1   7      421.24      493.84     21.87 o 
  -7   1   7        4.04        2.59      5.37 o 
  -6   1   7    10142.79    10218.88    218.83 o 
  -5   1   7     2971.15     3230.30     64.38 o 
  -4   1   7      109.96      147.71      7.05 o 
  -3   1   7       24.69       13.46      5.76 o 
  -2   1   7     5466.37     5155.98     86.67 o 
  -1   1   7     2487.23     2439.01     42.90 o 
   0   1   7     3775.47     3765.53     77.93 o 
   1   1   7     9916.08     9567.29    183.45 o 
   2   1   7     1798.12     1754.59     38.10 o 
   3   1   7       51.73       75.45      5.34 o 
   4   1   7     4446.10     4685.39     99.62 o 
   5   1   7      506.34      545.38     20.02 o 
   6   1   7      790.43      837.52     29.73 o 
   7   1   7     3778.42     4098.58    111.30 o 
   8   1   7       54.06       47.66      6.39 o 
   9   1   7       15.18       14.81      5.36 o 
  10   1   7        0.06       -1.86      7.43 o 
  11   1   7       12.01        7.45      8.57 o 
  12   1   7        0.57       32.06     12.41 o 
  13   1   7      823.23      758.73     44.41 o 
  14   1   7       52.47       35.14     15.43 o 
  15   1   7        7.52        6.90     18.27 o 
  16   1   7       71.19       48.33     26.23 o 
  17   1   7       53.39       34.54     32.19 o 
 -17   2   7       33.61       34.65     40.79 o 
 -16   2   7       16.40       44.15     29.29 o 
 -15   2   7       57.84        4.90     18.29 o 
 -14   2   7      412.46      418.95     37.52 o 
 -13   2   7      485.68      557.99     43.01 o 
 -12   2   7       68.68       51.46     18.65 o 
 -11   2   7        8.11       -4.85     10.60 o 
 -10   2   7        4.20        9.05      8.31 o 
  -9   2   7      604.29      516.32     29.39 o 
  -8   2   7     1722.16     1843.54     87.22 o 
  -7   2   7       24.54       29.54     10.76 o 
  -6   2   7     7621.98     7842.29    283.24 o 
  -5   2   7     3184.33     3360.73    100.95 o 
  -4   2   7     2642.29     2496.26     60.78 o 
  -3   2   7     5143.28     4649.73     82.57 o 
  -2   2   7      308.17      429.75     12.67 o 
  -1   2   7     1357.81     1162.39     28.06 o 
   0   2   7      308.59      205.00      8.87 o 
   1   2   7      595.10      664.34     19.27 o 
   2   2   7        4.54        0.05      6.28 o 
   3   2   7       45.35       47.70      7.03 o 
   4   2   7     5047.61     5008.08    115.59 o 
   5   2   7      221.81      253.08     22.27 o 
   6   2   7     1327.93     1288.17     58.05 o 
   7   2   7      246.47      199.85     18.72 o 
   8   2   7     1045.54      959.03     42.24 o 
   9   2   7       81.70       97.34     12.65 o 
  10   2   7      138.56      120.71     14.25 o 
  11   2   7      218.32      158.17     19.57 o 
  12   2   7       56.06       59.00     22.68 o 
  13   2   7       98.23      146.10     26.02 o 
  14   2   7       92.19       85.38     26.06 o 
  15   2   7      148.52      241.94     54.21 o 
  16   2   7        4.70       66.02     61.03 o 
  17   2   7       94.99       62.11     45.85 o 
 -16   3   7        2.85        6.09     38.18 o 
 -15   3   7       23.81       12.37     29.55 o 
 -14   3   7       28.68       35.83     23.02 o 
 -13   3   7       50.74       42.21     23.80 o 
 -12   3   7      577.53      636.79     46.29 o 
 -11   3   7      200.30      198.77     26.02 o 
 -10   3   7      353.56      334.68     28.82 o 
  -9   3   7     3711.70     4157.26    168.23 o 
  -8   3   7      647.97      627.46     33.84 o 
  -7   3   7     1836.57     1761.28     78.70 o 
  -6   3   7       25.59       10.74     13.62 o 
  -5   3   7      289.26      300.59     28.21 o 
  -4   3   7      377.08      347.77     26.15 o 
  -3   3   7      437.54      447.69     23.39 o 
  -2   3   7        3.99        2.81      5.47 o 
  -1   3   7        4.28        8.35      6.06 o 
   0   3   7     1728.69     1974.07     72.36 o 
   1   3   7     5238.87     5730.44    160.95 o 
   2   3   7     1484.18     1373.65     50.07 o 
   3   3   7        5.14       14.57      7.83 o 
   4   3   7      527.24      517.98     31.72 o 
   5   3   7      251.79      235.97     22.16 o 
   6   3   7      832.82      757.48     32.34 o 
   7   3   7       47.59       76.27     19.59 o 
   8   3   7      507.00      560.27     44.77 o 
   9   3   7      213.69      206.83     33.82 o 
  10   3   7       65.92       59.57     20.08 o 
  11   3   7       73.46      109.91     23.47 o 
  12   3   7      108.62      109.38     23.89 o 
  13   3   7      110.01       64.30     49.61 o 
  14   3   7       10.59      135.84     44.62 o 
  15   3   7       95.05      111.68     38.97 o 
  16   3   7       82.33       82.31     87.87 o 
 -15   4   7       77.44       74.82     36.38 o 
 -14   4   7       35.78       17.18     28.75 o 
 -13   4   7       46.77       54.57     27.09 o 
 -12   4   7        0.28       38.53     22.48 o 
 -11   4   7      461.41      498.30     36.64 o 
 -10   4   7      287.64      325.19     37.34 o 
  -9   4   7       11.79       44.36     16.81 o 
  -8   4   7      418.43      436.79     34.23 o 
  -7   4   7     1201.87     1183.77     66.29 o 
  -6   4   7     1665.32     1832.59     93.83 o 
  -5   4   7      100.24       81.78     12.77 o 
  -4   4   7      242.99      261.20     20.36 o 
  -3   4   7        0.06        8.23      8.55 o 
  -2   4   7      151.91      115.59     15.21 o 
  -1   4   7      375.31      384.10     20.20 o 
   0   4   7     1324.17     1392.84     53.29 o 
   1   4   7       57.90       78.28     10.96 o 
   2   4   7      248.67      215.18     14.66 o 
   3   4   7      835.70      813.02     47.50 o 
   4   4   7      288.41      315.31     32.49 o 
   5   4   7       25.72       34.70     12.18 o 
   6   4   7      324.55      295.72     43.69 o 
   7   4   7       25.03       31.07     20.07 o 
   8   4   7       26.51       -4.57     16.56 o 
   9   4   7      703.49      582.55     44.58 o 
  10   4   7       59.99       81.59     30.42 o 
  11   4   7       14.93       63.14     37.95 o 
  12   4   7      207.44      260.99     50.12 o 
  13   4   7      266.29      194.89     65.45 o 
  14   4   7       65.56       87.28     77.28 o 
 -13   5   7      150.02      105.20     40.44 o 
 -12   5   7        3.39       32.02     35.46 o 
 -11   5   7       13.85       34.77     28.93 o 
 -10   5   7       12.13      -24.58     36.62 o 
  -9   5   7      100.72      146.55    124.13 o 
  -8   5   7        0.25      -22.10     18.33 o 
  -7   5   7        4.73       22.84     20.75 o 
  -6   5   7      183.60      171.15     27.44 o 
  -5   5   7      303.74      353.63     34.72 o 
  -4   5   7      474.99      502.08     39.90 o 
  -3   5   7     1079.14     1131.89     65.15 o 
  -2   5   7      437.88      428.77     25.44 o 
  -1   5   7        4.73       29.27     13.15 o 
   0   5   7     1636.19     1849.70     89.35 o 
   1   5   7       16.51       29.80     12.52 o 
   2   5   7        7.72       -1.18     18.14 o 
   3   5   7       22.33       -1.38     22.50 o 
   4   5   7      278.58      280.64     53.47 o 
   5   5   7        2.63       28.60     28.72 o 
   6   5   7      225.85      244.99     34.97 o 
   7   5   7      532.14      620.39     60.34 o 
   8   5   7       20.72       63.85     31.85 o 
   9   5   7      119.01      113.81     42.60 o 
  10   5   7      449.96      357.57     67.30 o 
  11   5   7      144.88      198.48     49.11 o 
  12   5   7      131.27       61.26     64.87 o 
  13   5   7       20.92       14.47     46.56 o 
 -11   6   7       74.85       82.43     36.13 o 
 -10   6   7        8.66       58.79     32.55 o 
  -9   6   7        0.37      -14.69     30.83 o 
  -8   6   7        0.63      -28.90     31.74 o 
  -7   6   7      345.08      364.30     62.34 o 
  -6   6   7       72.43       98.09     25.56 o 
  -5   6   7        2.15      -19.95     28.21 o 
  -4   6   7       23.60        7.68     18.69 o 
  -3   6   7      487.78      532.75     38.52 o 
  -2   6   7       86.46       61.07     20.08 o 
  -1   6   7       37.09       68.80     29.23 o 
   0   6   7       92.65       62.30     28.38 o 
   1   6   7       28.35       26.87     25.48 o 
   2   6   7       18.15       25.18     28.19 o 
   3   6   7      383.26      410.83     48.54 o 
   4   6   7      104.44      129.74     44.26 o 
   5   6   7       29.92       45.93     30.76 o 
   6   6   7        9.29       19.38     30.77 o 
   7   6   7       12.44       11.85     36.89 o 
   8   6   7        1.06       -3.04     38.56 o 
   9   6   7       72.40      -34.00     45.84 o 
  10   6   7      108.00       60.70     50.55 o 
  -6   7   7      203.58      134.35     77.28 o 
  -5   7   7       20.55       17.81     55.24 o 
  -4   7   7       97.88      -44.42     56.29 o 
  -3   7   7      266.26      314.28     78.96 o 
  -1   7   7       10.03        7.44     62.47 o 
   0   7   7       27.95      -21.11     40.07 o 
   1   7   7       15.21       21.46     41.55 o 
   2   7   7       31.66      -35.67     63.65 o 
   3   7   7        9.39       40.43     41.66 o 
   4   7   7        3.50        6.25     33.58 o 
   5   7   7        0.62       24.89     44.96 o 
 -18   0   8        6.17      -89.01     62.75 o 
 -17   0   8      166.99      217.42     54.20 o 
 -16   0   8      180.41      141.58    113.27 o 
 -15   0   8      973.10     1120.71     87.81 o 
 -14   0   8      100.66      117.72     34.53 o 
 -13   0   8      375.42      469.68     86.50 o 
 -12   0   8     2132.65     2114.82    153.84 o 
 -11   0   8      722.31      837.15     66.80 o 
 -10   0   8       24.27       53.78     13.92 o 
  -9   0   8     1926.17     1743.21    127.77 o 
  -8   0   8       67.11       99.83     22.71 o 
  -7   0   8     2904.15     3054.51    151.61 o 
  -6   0   8      265.00      190.77     13.96 o 
  -5   0   8     1702.38     1835.42     55.76 o 
  -4   0   8       69.41       71.46      7.99 o 
  -3   0   8     1803.81     1819.11     52.89 o 
  -2   0   8     6936.79     6755.89    237.76 o 
  -1   0   8     3127.63     2972.70    103.64 o 
   0   0   8      166.35      145.25     12.46 o 
   1   0   8    21822.97    20956.64    556.92 o 
   2   0   8     5372.11     5610.45    181.61 o 
   3   0   8     3889.34     3965.44     92.20 o 
   4   0   8    16064.32    16345.28    361.09 o 
   5   0   8      582.85      696.72     26.65 o 
   6   0   8     2151.82     2189.72     74.43 o 
   7   0   8      578.97      595.91     26.31 o 
   8   0   8     1193.51     1325.73     67.06 o 
   9   0   8      803.95      789.78     38.22 o 
  10   0   8        0.24       15.89     20.82 o 
  11   0   8     2902.93     3687.39    176.28 o 
  12   0   8     2424.81     2608.12    142.28 o 
  13   0   8     3822.22     3888.61    238.43 o 
  14   0   8     1077.27     1165.04     66.39 o 
  15   0   8      764.36      764.25    130.53 o 
  16   0   8       33.91      -52.07     38.41 o 
  17   0   8        1.06       20.84     34.79 o 
 -18   1   8      109.35       47.85     32.28 o 
 -17   1   8        1.59       38.82     31.30 o 
 -16   1   8      255.47      234.15     32.82 o 
 -15   1   8       80.86       76.69     28.42 o 
 -14   1   8       71.22       45.17     28.69 o 
 -13   1   8       11.20       12.82     15.15 o 
 -12   1   8        0.02       23.84     12.90 o 
 -11   1   8        6.40       24.60     12.66 o 
 -10   1   8      494.80      454.38     26.44 o 
  -9   1   8      625.05      733.87     40.20 o 
  -8   1   8       52.58       54.34     11.21 o 
  -7   1   8       15.46       12.57      5.56 o 
  -6   1   8      488.40      566.95     18.74 o 
  -5   1   8     2957.74     2735.26     65.92 o 
  -4   1   8     2051.47     2290.73     45.96 o 
  -3   1   8      434.84      499.50     15.60 o 
  -2   1   8     3225.13     2960.00     53.46 o 
  -1   1   8     2405.28     2443.60     44.44 o 
   0   1   8      679.18      700.79     16.31 o 
   1   1   8        3.28        6.35      5.69 o 
   2   1   8      135.94      154.78      7.97 o 
   3   1   8      299.68      317.21      8.30 o 
   4   1   8       20.06       10.79      4.25 o 
   5   1   8     1455.57     1504.63     46.48 o 
   6   1   8     1780.83     2003.54     51.66 o 
   7   1   8     2005.57     1974.85     45.77 o 
   8   1   8       46.21       47.27      9.29 o 
   9   1   8      309.28      288.12     12.11 o 
  10   1   8        0.73        1.79      7.00 o 
  11   1   8     1169.34     1183.56     47.45 o 
  12   1   8     1683.93     1730.67     73.90 o 
  13   1   8        0.42       13.04     14.82 o 
  14   1   8       13.16       23.51     18.00 o 
  15   1   8      109.43      100.19     30.20 o 
  16   1   8        6.93       63.60     47.18 o 
  17   1   8      128.28      195.94     39.10 o 
 -17   2   8       28.59       -2.24     38.20 o 
 -16   2   8       57.08       65.53     26.67 o 
 -15   2   8       47.11       18.80     24.84 o 
 -14   2   8      147.92      215.59     41.35 o 
 -13   2   8      133.68      103.56     25.66 o 
 -12   2   8        3.07       15.64     18.86 o 
 -11   2   8        0.81       -2.80     15.20 o 
 -10   2   8      345.07      293.02     28.26 o 
  -9   2   8      190.03      152.15     21.40 o 
  -8   2   8       57.31       63.30     18.08 o 
  -7   2   8      534.09      613.66     36.12 o 
  -6   2   8      261.23      249.36     25.03 o 
  -5   2   8       24.24       20.47      7.30 o 
  -4   2   8       92.70      142.89     10.66 o 
  -3   2   8    17405.33    18589.95    382.45 o 
  -2   2   8       63.67       78.84      5.53 o 
  -1   2   8       25.99       39.31      5.47 o 
   0   2   8     1495.77     1642.41     41.42 o 
   1   2   8       34.79       73.32      5.49 o 
   2   2   8      211.84      214.10      9.66 o 
   3   2   8      455.83      474.79     17.93 o 
   4   2   8     1224.85     1060.96     63.50 o 
   5   2   8      312.82      319.50     22.14 o 
   6   2   8      145.03      131.07     11.39 o 
   7   2   8       17.85        0.48      8.78 o 
   8   2   8      154.24      145.22     12.40 o 
   9   2   8       17.16       24.03      9.76 o 
  10   2   8      143.37      118.36     25.88 o 
  11   2   8      308.67      287.39     26.17 o 
  12   2   8      279.16      235.62     29.25 o 
  13   2   8      137.92      176.28     31.12 o 
  14   2   8       56.79       41.19     32.23 o 
  15   2   8       21.34       -0.40     25.65 o 
  16   2   8        0.01       -1.32     28.64 o 
 -16   3   8        6.86       -1.11     35.54 o 
 -15   3   8       16.75       -8.79     43.44 o 
 -14   3   8      109.54       98.80     26.92 o 
 -13   3   8        0.24       21.31     17.96 o 
 -12   3   8      427.33      437.91     40.23 o 
 -11   3   8        0.62       -8.89     15.76 o 
 -10   3   8     2660.29     2891.07    152.52 o 
  -9   3   8     2072.27     2380.17    141.90 o 
  -8   3   8     2238.62     2393.36     89.81 o 
  -7   3   8      502.98      424.35     22.71 o 
  -6   3   8      602.90      545.31     33.52 o 
  -5   3   8      934.44      943.00     46.10 o 
  -4   3   8      501.86      456.55     20.42 o 
  -3   3   8       26.71       36.67      6.38 o 
  -2   3   8      587.09      639.82     22.79 o 
  -1   3   8      536.40      579.27     23.21 o 
   0   3   8       99.53       91.51      8.99 o 
   1   3   8      376.98      389.92     16.89 o 
   2   3   8       74.90       64.88     10.00 o 
   3   3   8       54.74       61.52      8.48 o 
   4   3   8       46.35       36.24      9.22 o 
   5   3   8      136.90      110.21     18.73 o 
   6   3   8        3.90        8.80     14.17 o 
   7   3   8       20.05       30.22     13.76 o 
   8   3   8       13.51        5.10     16.69 o 
   9   3   8       22.80       45.52     30.93 o 
  10   3   8        1.36      -10.13     17.47 o 
  11   3   8       57.04       65.49     20.00 o 
  12   3   8      192.26      226.13     36.70 o 
  13   3   8       25.84       50.99     36.33 o 
  14   3   8        0.18      -59.07     39.38 o 
  15   3   8       14.25       -1.45     35.10 o 
  16   3   8        7.36       15.12     39.26 o 
 -15   4   8       81.09       89.82     39.93 o 
 -14   4   8        7.09       -4.81     31.27 o 
 -13   4   8       16.29      -43.14     42.17 o 
 -12   4   8      154.53      115.49     26.05 o 
 -11   4   8        0.40       -7.15     19.89 o 
 -10   4   8       49.82       59.98     56.38 o 
  -9   4   8      176.47      136.62     21.16 o 
  -8   4   8     1615.79     1706.26     94.36 o 
  -7   4   8       92.63       80.58     16.15 o 
  -6   4   8        1.47        4.28     14.72 o 
  -5   4   8       11.41        2.10     21.18 o 
  -4   4   8       38.56       35.15      9.26 o 
  -3   4   8        0.14       16.34      8.67 o 
  -2   4   8     1334.85     1321.20     45.09 o 
  -1   4   8      803.54      823.73     31.89 o 
   0   4   8       26.37       19.99      8.76 o 
   1   4   8     2629.89     2865.99    114.48 o 
   2   4   8     1010.52     1023.26     42.38 o 
   3   4   8        5.33       -1.19     11.44 o 
   4   4   8      744.35      746.18     45.65 o 
   5   4   8      401.69      358.85     62.46 o 
   6   4   8      197.99      206.82     29.64 o 
   7   4   8      160.35      121.20     25.39 o 
   8   4   8        0.03        6.87     18.34 o 
   9   4   8      922.90      998.92     82.11 o 
  10   4   8      141.25      116.09     35.21 o 
  11   4   8      119.39      109.15     44.71 o 
  12   4   8        1.22        4.14     57.42 o 
  13   4   8        1.71       35.91    113.31 o 
 -13   5   8       25.39       21.79     33.63 o 
 -12   5   8       25.35      -28.66     32.34 o 
 -11   5   8        0.11       -5.37     31.85 o 
 -10   5   8      101.08       84.24     31.49 o 
  -9   5   8      468.23      567.84     64.77 o 
  -8   5   8      247.50      184.80     42.26 o 
  -7   5   8        9.73      -23.63     20.06 o 
  -6   5   8      195.09      182.76     31.98 o 
  -5   5   8       26.66       -0.13     25.43 o 
  -4   5   8       31.44       52.56     17.62 o 
  -3   5   8       15.46       15.84     15.47 o 
  -2   5   8      108.67      121.68     21.85 o 
  -1   5   8       13.75       34.10     13.92 o 
   0   5   8       36.23       47.73     14.22 o 
   1   5   8       83.70       92.60     16.17 o 
   2   5   8       48.12       70.76     28.68 o 
   3   5   8      451.49      326.39     39.96 o 
   4   5   8       87.76      113.71     31.79 o 
   5   5   8       20.58       16.49     21.85 o 
   6   5   8        1.16       13.86     25.95 o 
   7   5   8        6.53       19.03     27.48 o 
   8   5   8      612.91      701.20     52.40 o 
   9   5   8       13.15      -18.35     33.99 o 
  10   5   8      730.54      801.56    109.61 o 
  11   5   8        0.06      101.78     69.06 o 
  12   5   8        3.68       12.79     38.41 o 
 -10   6   8        1.57       -3.56     30.77 o 
  -9   6   8        5.20       14.31     58.04 o 
  -8   6   8       10.32       -2.76     24.05 o 
  -7   6   8       48.75       60.98     26.74 o 
  -6   6   8       57.32       35.60     48.08 o 
  -5   6   8        2.13      -11.29     19.02 o 
  -4   6   8       21.03       21.61     20.59 o 
  -3   6   8      170.05      189.28     34.77 o 
  -2   6   8        1.67       -2.82     20.55 o 
  -1   6   8       66.30       23.10     23.24 o 
   0   6   8       12.02       37.73     25.19 o 
   1   6   8       90.11      121.80     32.66 o 
   2   6   8       17.78       37.35     30.23 o 
   3   6   8        0.02        7.43     30.36 o 
   4   6   8       22.13      -23.81     47.03 o 
   5   6   8      141.35      100.24     38.09 o 
   6   6   8        5.58       30.17     31.29 o 
   7   6   8      216.45      189.93     55.91 o 
   8   6   8       50.28       11.28     36.71 o 
   9   6   8       64.08      147.80    154.42 o 
  10   6   8       17.08       47.88     71.96 o 
  -6   7   8       19.35       40.96     48.73 o 
  -5   7   8        6.94       22.77     59.37 o 
  -4   7   8        1.64      -84.98     56.65 o 
  -2   7   8       48.88       73.10     52.95 o 
  -1   7   8      196.50      286.18     63.18 o 
   0   7   8       79.45       82.25     51.52 o 
   1   7   8        0.01       43.51     73.79 o 
   2   7   8       60.93       66.63     44.03 o 
   3   7   8       70.77       63.76     38.24 o 
   4   7   8        0.86       17.65     57.54 o 
   5   7   8       57.29       62.97     42.27 o 
 -18   1   9       14.53       12.59     35.52 o 
 -17   1   9       17.15       45.35     36.88 o 
 -16   1   9        2.40      -29.76     22.80 o 
 -15   1   9        2.89      -12.04     20.35 o 
 -14   1   9        1.24      -28.87     21.04 o 
 -13   1   9       33.01       42.42     24.31 o 
 -12   1   9       19.08       25.49     12.70 o 
 -11   1   9        0.00       -3.42     11.31 o 
 -10   1   9     1175.35     1191.47     56.30 o 
  -9   1   9      119.23      110.67     25.62 o 
  -8   1   9      298.29      316.54     16.59 o 
  -7   1   9       39.91       43.20      9.41 o 
  -6   1   9       55.80       44.09      9.15 o 
  -5   1   9     8591.03     8987.50    190.44 o 
  -4   1   9     1218.91     1226.25     27.91 o 
  -3   1   9      955.17      974.03     24.33 o 
  -2   1   9     3269.43     3102.74     56.73 o 
  -1   1   9      301.45      287.77     10.50 o 
   0   1   9      108.11      103.03      7.27 o 
   1   1   9     4244.67     4210.67     78.72 o 
   2   1   9      296.93      287.00     12.29 o 
   3   1   9       29.78       35.60      6.38 o 
   4   1   9      968.35      930.89     18.19 o 
   5   1   9      110.05       78.44      5.83 o 
   6   1   9      282.38      289.39     13.83 o 
   7   1   9       50.86       49.40      5.06 o 
   8   1   9        1.35       -0.99      4.01 o 
   9   1   9       81.39       94.58      7.09 o 
  10   1   9      854.63      818.43     32.88 o 
  11   1   9     2068.08     2245.43     86.83 o 
  12   1   9       72.99       73.23     11.84 o 
  13   1   9      215.56      182.57     18.67 o 
  14   1   9      352.21      333.65     26.45 o 
  15   1   9        7.72       19.86     26.56 o 
  16   1   9        0.00       10.50     35.47 o 
  17   1   9        4.04        9.52     27.34 o 
 -17   2   9        8.33        0.07     37.13 o 
 -16   2   9       60.23       26.73     34.50 o 
 -15   2   9       16.07       28.23     24.01 o 
 -14   2   9        5.23       13.05     17.98 o 
 -13   2   9      117.22       94.06     21.17 o 
 -12   2   9       58.66       67.22     19.03 o 
 -11   2   9      352.86      337.84     31.21 o 
 -10   2   9     3404.94     3589.14    195.37 o 
  -9   2   9      113.90       85.20     20.42 o 
  -8   2   9      231.01      240.90     35.99 o 
  -7   2   9      890.66      898.73     53.16 o 
  -6   2   9      301.64      260.76     22.39 o 
  -5   2   9      210.41      191.31     14.36 o 
  -4   2   9     4475.30     4451.77    106.27 o 
  -3   2   9     3014.88     3537.98     84.25 o 
  -2   2   9      932.07      843.64     24.23 o 
  -1   2   9     4906.58     5190.59    103.74 o 
   0   2   9      914.86      830.02     21.51 o 
   1   2   9      945.32     1056.97     27.61 o 
   2   2   9     3775.69     3981.28     94.58 o 
   3   2   9     1795.00     1630.22     65.07 o 
   4   2   9     5104.53     5585.06    118.40 o 
   5   2   9      484.69      426.56     19.54 o 
   6   2   9     1903.37     1894.45     74.99 o 
   7   2   9      120.13      140.07     13.15 o 
   8   2   9     2235.47     2155.43     95.43 o 
   9   2   9      437.97      434.20     34.81 o 
  10   2   9       21.53       20.44     12.24 o 
  11   2   9       31.47        8.32     13.31 o 
  12   2   9        0.66       22.93     20.14 o 
  13   2   9        9.42       -6.00     19.82 o 
  14   2   9      169.08      229.77     32.75 o 
  15   2   9      110.45      130.71     32.44 o 
  16   2   9      157.49      137.04     56.14 o 
 -16   3   9      194.11      176.33     43.81 o 
 -15   3   9      104.62      118.66     30.80 o 
 -14   3   9        3.24      -16.30     20.86 o 
 -13   3   9       27.80       47.75     31.19 o 
 -12   3   9      620.68      791.61     73.24 o 
 -11   3   9       75.10       80.64     20.22 o 
 -10   3   9       47.94       59.72     15.41 o 
  -9   3   9      560.80      470.70     36.02 o 
  -8   3   9        9.78       24.95     17.09 o 
  -7   3   9        6.52        9.79     12.88 o 
  -6   3   9       82.38       93.69     16.66 o 
  -5   3   9        4.09       20.10     10.68 o 
  -4   3   9      291.08      301.67     26.09 o 
  -3   3   9      316.07      258.37     14.05 o 
  -2   3   9      505.58      474.12     21.01 o 
  -1   3   9     1538.70     1572.64     59.03 o 
   0   3   9      394.04      309.17     17.61 o 
   1   3   9     1534.36     1505.67     43.16 o 
   2   3   9       22.34       39.16      8.06 o 
   3   3   9      207.67      185.03     23.73 o 
   4   3   9       18.47       12.11      7.23 o 
   5   3   9        0.05        2.89      5.53 o 
   6   3   9      675.06      613.38     46.24 o 
   7   3   9     1061.56     1079.51     63.21 o 
   8   3   9      347.70      361.41     31.09 o 
   9   3   9      155.58      129.43     36.55 o 
  10   3   9      893.93      826.32     76.33 o 
  11   3   9        9.07      -10.82     20.11 o 
  12   3   9        9.35       46.26     30.78 o 
  13   3   9       32.50       50.20     23.83 o 
  14   3   9      227.22      241.89     51.39 o 
  15   3   9      241.13      181.94     53.35 o 
 -15   4   9        1.98       69.66     39.17 o 
 -14   4   9      152.57      168.94     34.42 o 
 -13   4   9       35.37        7.64     27.71 o 
 -12   4   9      208.00      182.74     30.03 o 
 -11   4   9       19.77        7.99     22.87 o 
 -10   4   9       48.49       53.94     20.73 o 
  -9   4   9       17.08        8.17     17.43 o 
  -8   4   9       74.29       39.45     17.20 o 
  -7   4   9      231.15      220.55     38.04 o 
  -6   4   9      524.08      509.99     37.53 o 
  -5   4   9       98.38       99.43     17.73 o 
  -4   4   9      583.75      522.49     33.65 o 
  -3   4   9       65.78       71.29     10.81 o 
  -2   4   9      730.66      733.28     49.13 o 
  -1   4   9     1410.18     1409.52     50.86 o 
   0   4   9      509.73      565.62     29.50 o 
   1   4   9       84.27       60.26     11.80 o 
   2   4   9     1627.37     1617.60     64.33 o 
   3   4   9       95.42       64.31     13.79 o 
   4   4   9       32.95       58.97     13.09 o 
   5   4   9        0.73       -6.65     10.82 o 
   6   4   9      105.87      112.76     28.89 o 
   7   4   9      143.12      178.43     32.58 o 
   8   4   9     1613.64     1671.21    121.18 o 
   9   4   9     1899.56     2091.37    123.22 o 
  10   4   9       29.12       46.99     33.94 o 
  11   4   9        0.24       -1.86     38.31 o 
  12   4   9      182.31      172.47     73.98 o 
  13   4   9        5.10       32.46     63.51 o 
  14   4   9        9.46      -79.06     69.93 o 
 -13   5   9       51.02       56.31     36.44 o 
 -12   5   9        2.92      -11.23     34.58 o 
 -11   5   9       21.02       25.57     29.14 o 
 -10   5   9      188.36      171.32     41.93 o 
  -9   5   9       95.97      129.52     30.49 o 
  -8   5   9      238.95      217.89     34.00 o 
  -7   5   9      381.09      379.86     37.84 o 
  -6   5   9      257.00      211.64     28.90 o 
  -5   5   9      322.21      371.70     34.77 o 
  -4   5   9      253.90      242.06     27.90 o 
  -3   5   9        0.32       20.44     13.28 o 
  -2   5   9        0.05       16.68     13.78 o 
  -1   5   9        0.38        5.58     11.92 o 
   0   5   9      268.98      262.50     25.50 o 
   1   5   9       54.51       58.03     13.08 o 
   2   5   9       85.67      130.95     51.04 o 
   3   5   9       91.26       82.72     27.79 o 
   4   5   9       88.44       73.92     25.77 o 
   5   5   9      482.16      538.97     69.24 o 
   6   5   9        9.22       52.11     27.95 o 
   7   5   9      242.22      385.71     88.60 o 
   8   5   9      385.18      405.23     44.99 o 
   9   5   9      358.14      447.07     88.26 o 
  10   5   9      108.22      177.26     73.34 o 
  11   5   9       27.37       50.07     45.07 o 
  12   5   9       11.25       12.01     46.74 o 
 -10   6   9        5.76       -3.72     39.21 o 
  -9   6   9       50.93      -10.82     33.20 o 
  -8   6   9       95.26      107.86     33.53 o 
  -7   6   9      148.91      150.88     38.74 o 
  -6   6   9        9.98       -1.78     24.16 o 
  -5   6   9       39.31       30.34     26.59 o 
  -4   6   9        4.93       -4.32     19.34 o 
  -3   6   9      572.21      588.37     41.44 o 
  -2   6   9      242.15      184.55     30.98 o 
  -1   6   9      549.44      732.33     62.19 o 
   0   6   9        0.47       39.93     35.33 o 
   1   6   9       23.98      -27.56     32.03 o 
   2   6   9      168.79      163.49     37.88 o 
   3   6   9        9.58       51.32     26.27 o 
   4   6   9        4.11        8.95     29.76 o 
   5   6   9        5.60      -20.37     52.76 o 
   6   6   9      173.06      313.82    117.29 o 
   7   6   9        1.67       -1.47     39.58 o 
   8   6   9        5.11      -19.22     44.02 o 
   9   6   9      155.70      189.66     60.73 o 
  -5   7   9       28.08       52.48     53.13 o 
  -2   7   9       21.93       39.24     69.69 o 
  -1   7   9       21.96       31.31     67.56 o 
   0   7   9        0.46      -26.02     45.47 o 
   1   7   9        0.24       -7.37     38.24 o 
   2   7   9        1.77       47.28     34.26 o 
   3   7   9       10.26       26.21     32.04 o 
   4   7   9        0.77       55.30     61.13 o 
   5   7   9        3.49      -16.21     40.62 o 
 -18   0  10       30.60       75.83     44.30 o 
 -17   0  10      335.01      474.37     76.05 o 
 -16   0  10      337.31      407.03     63.96 o 
 -15   0  10       34.23       66.35     40.79 o 
 -14   0  10      244.78      211.33     33.84 o 
 -13   0  10     5832.16     6237.34    373.47 o 
 -12   0  10      315.61      338.22     39.10 o 
 -11   0  10        1.10       21.56     17.49 o 
 -10   0  10        1.30        2.37     11.30 o 
  -9   0  10       55.90       63.65     27.90 o 
  -8   0  10      605.58      555.76     43.50 o 
  -7   0  10      663.70      731.47     40.12 o 
  -6   0  10     1147.02      923.47     40.41 o 
  -5   0  10      508.62      515.46     35.43 o 
  -4   0  10       91.18      102.97     11.39 o 
  -3   0  10     8277.06     8042.62    190.27 o 
  -2   0  10     1718.48     1767.59     66.13 o 
  -1   0  10     2374.64     2204.56     87.54 o 
   0   0  10     3018.38     3056.59    112.64 o 
   1   0  10     7676.58     7650.71    243.15 o 
   2   0  10      332.59      454.74     22.88 o 
   3   0  10     2603.86     2617.68    103.98 o 
   4   0  10    14141.00    15411.85    322.26 o 
   5   0  10      441.92      572.08     30.99 o 
   6   0  10        2.47       -1.67     10.50 o 
   7   0  10     5373.75     5349.11    203.57 o 
   8   0  10       97.79       57.22     20.02 o 
   9   0  10      935.16      938.80     48.95 o 
  10   0  10     1031.72     1010.48     57.44 o 
  11   0  10     4638.98     5047.48    270.44 o 
  12   0  10      665.16      664.03     57.01 o 
  13   0  10      237.39      326.71     50.94 o 
  14   0  10      230.80      197.74     34.01 o 
  15   0  10       44.11        4.40     22.66 o 
  16   0  10       43.86       19.74     21.00 o 
  17   0  10       26.64      141.35     95.09 o 
 -17   1  10        1.69       20.61     43.79 o 
 -16   1  10        0.16      -16.99     23.01 o 
 -15   1  10      135.07      129.69     30.91 o 
 -14   1  10       50.84       64.20     20.58 o 
 -13   1  10      279.88      263.29     30.94 o 
 -12   1  10      114.77      126.48     19.01 o 
 -11   1  10      101.22       94.92     14.52 o 
 -10   1  10     1276.78     1365.53     58.69 o 
  -9   1  10       56.13       37.02     15.51 o 
  -8   1  10       68.35       59.41     10.34 o 
  -7   1  10     5415.06     5539.47    218.79 o 
  -6   1  10     8080.09     8236.27    276.60 o 
  -5   1  10     1587.20     1563.58     48.41 o 
  -4   1  10      915.44      906.49     30.05 o 
  -3   1  10        0.32        9.14      6.47 o 
  -2   1  10      775.13      937.56     22.67 o 
  -1   1  10      308.22      279.67     12.27 o 
   0   1  10     9799.00     9831.32    192.03 o 
   1   1  10      681.35      706.91     20.51 o 
   2   1  10      408.26      330.51     15.01 o 
   3   1  10      358.58      338.93     11.58 o 
   4   1  10      347.36      298.85     11.49 o 
   5   1  10     5618.51     6300.09    158.33 o 
   6   1  10      272.29      273.72     12.43 o 
   7   1  10     1241.46     1356.71     38.06 o 
   8   1  10      359.43      330.02     19.43 o 
   9   1  10     1514.37     1534.70     42.91 o 
  10   1  10       96.37      100.29     10.77 o 
  11   1  10      182.55      156.16     15.03 o 
  12   1  10       12.79        8.73     10.67 o 
  13   1  10      384.46      402.77     39.15 o 
  14   1  10      151.13      206.71     29.49 o 
  15   1  10        0.04       25.26     25.30 o 
  16   1  10      126.45       74.25     27.74 o 
  17   1  10       11.24        0.12     27.32 o 
 -17   2  10        0.30       46.27     32.01 o 
 -16   2  10       15.56        9.26     37.73 o 
 -15   2  10       29.77       73.84     28.28 o 
 -14   2  10      251.80      240.88     34.10 o 
 -13   2  10      338.37      322.09     37.18 o 
 -12   2  10      272.66      300.83     28.56 o 
 -11   2  10      701.74      720.30     44.02 o 
 -10   2  10      781.79      886.69     64.25 o 
  -9   2  10      191.84      192.46     20.34 o 
  -8   2  10     5039.55     5199.62    307.50 o 
  -7   2  10     4378.69     4478.92    202.24 o 
  -6   2  10      443.03      395.31     30.18 o 
  -5   2  10       11.84       30.77     10.30 o 
  -4   2  10      227.19      269.35     14.17 o 
  -3   2  10       16.75       19.24      6.14 o 
  -2   2  10       18.67       24.62      5.95 o 
  -1   2  10     1487.82     1697.93     41.87 o 
   0   2  10        1.05       -5.91      4.34 o 
   1   2  10      943.84      943.52     24.83 o 
   2   2  10     3748.50     3904.09     91.77 o 
   3   2  10      243.97      208.64     14.61 o 
   4   2  10      744.49      862.20     32.16 o 
   5   2  10      704.13      712.47     25.36 o 
   6   2  10     1449.97     1445.27     66.34 o 
   7   2  10      106.89       91.90     14.60 o 
   8   2  10       62.13       53.97     16.65 o 
   9   2  10        0.62       -3.93     10.71 o 
  10   2  10        0.41        6.27     13.03 o 
  11   2  10        1.82       -3.10     17.13 o 
  12   2  10      424.97      485.75     67.04 o 
  13   2  10       29.05       21.59     22.38 o 
  14   2  10       18.62       38.95     28.67 o 
  15   2  10        1.73      -22.91     25.77 o 
  16   2  10       19.39       23.13     36.18 o 
 -16   3  10      118.33      114.75     42.45 o 
 -15   3  10       31.95       60.83     34.34 o 
 -14   3  10      336.10      335.69     41.01 o 
 -13   3  10      144.71      184.41     29.57 o 
 -12   3  10      314.63      400.64     56.34 o 
 -11   3  10        4.90       -2.07     16.14 o 
 -10   3  10     1231.30     1349.15     65.50 o 
  -9   3  10        5.09       10.47     14.60 o 
  -8   3  10      645.33      711.23     40.50 o 
  -7   3  10        8.80        1.35     11.33 o 
  -6   3  10       53.20       66.05     15.55 o 
  -5   3  10        2.07       -1.09     11.78 o 
  -4   3  10      595.77      588.83     31.78 o 
  -3   3  10       71.02       72.20      9.49 o 
  -2   3  10       63.91       58.93      7.96 o 
  -1   3  10     4972.97     5053.13    164.87 o 
   0   3  10       14.56       29.44      6.76 o 
   1   3  10      327.42      353.12     16.96 o 
   2   3  10        5.37        1.69     10.25 o 
   3   3  10      577.89      578.67     22.59 o 
   4   3  10        9.35        4.64      6.37 o 
   5   3  10       30.45       26.66      9.11 o 
   6   3  10     1578.16     1717.67    101.99 o 
   7   3  10       27.02       33.46     16.74 o 
   8   3  10        5.07        9.09     18.03 o 
   9   3  10      461.51      505.02     48.83 o 
  10   3  10      284.62      202.41     41.45 o 
  11   3  10        7.34       30.76     21.49 o 
  12   3  10      108.54      104.72     28.02 o 
  13   3  10       92.04       40.55     33.35 o 
  14   3  10       82.18       20.48     38.16 o 
  15   3  10        0.00       26.50     52.01 o 
 -15   4  10       15.52       95.83     36.22 o 
 -14   4  10        2.54       -5.40     32.66 o 
 -13   4  10       29.58       14.57     25.74 o 
 -12   4  10        0.69       21.47     23.90 o 
 -11   4  10      110.52      124.07     31.20 o 
 -10   4  10      680.02      874.41     86.69 o 
  -9   4  10      459.31      371.39     34.64 o 
  -8   4  10      198.20      234.22     28.38 o 
  -7   4  10      188.65      156.30     23.97 o 
  -6   4  10     2125.36     2120.37    117.18 o 
  -5   4  10       23.32       34.84     15.70 o 
  -4   4  10       74.24       48.66     15.16 o 
  -3   4  10      980.69     1058.04     47.27 o 
  -2   4  10      695.28      594.81     36.61 o 
  -1   4  10      315.47      261.18     22.49 o 
   0   4  10      947.92      912.08     40.52 o 
   1   4  10       22.98       28.65      9.70 o 
   2   4  10     1133.14     1196.48     50.36 o 
   3   4  10      168.37      158.08     17.11 o 
   4   4  10      155.92      165.93     24.13 o 
   5   4  10       36.31       34.50     13.50 o 
   6   4  10      482.55      312.60     43.16 o 
   7   4  10        2.20       13.94     17.77 o 
   8   4  10      647.56      798.45     69.35 o 
   9   4  10        0.43       -5.92     27.18 o 
  10   4  10      145.70      146.84     30.37 o 
  11   4  10        1.00      -35.76     23.93 o 
  12   4  10       11.30       11.81     59.87 o 
  13   4  10       37.89       81.62     65.33 o 
  14   4  10        2.30      -39.99     99.17 o 
 -13   5  10      122.99      120.81     41.99 o 
 -12   5  10        0.45      -14.82     33.25 o 
 -11   5  10      108.47       67.19     34.16 o 
 -10   5  10      175.11      106.48     31.71 o 
  -9   5  10      104.89      102.41     36.52 o 
  -8   5  10        0.03        5.27     28.38 o 
  -7   5  10       29.20       -7.19     18.71 o 
  -6   5  10       14.57        7.14     24.96 o 
  -5   5  10       28.80       11.54     18.06 o 
  -4   5  10       49.86       71.37     19.52 o 
  -3   5  10       67.57       91.39     23.96 o 
  -2   5  10        8.67       50.43     19.00 o 
  -1   5  10       29.22       17.65     14.10 o 
   0   5  10        1.44       -0.53     13.15 o 
   1   5  10       13.18        4.35     14.85 o 
   2   5  10      224.92      187.47     31.65 o 
   3   5  10      915.75      937.79     75.46 o 
   4   5  10      170.17       78.95     34.89 o 
   5   5  10        7.98      -14.88     38.32 o 
   6   5  10       48.70       60.31     30.75 o 
   7   5  10      278.28      166.49     35.55 o 
   8   5  10       38.86       47.11     27.99 o 
   9   5  10      258.19      422.93     79.70 o 
  10   5  10        3.10        3.60     40.66 o 
  11   5  10       79.21       43.60     47.92 o 
  12   5  10        0.04        4.36     47.85 o 
 -10   6  10       61.81       90.33     55.31 o 
  -9   6  10      132.91       67.00     49.02 o 
  -8   6  10      241.81      284.25     60.16 o 
  -7   6  10      195.59      220.28     51.40 o 
  -6   6  10        3.98       -9.13     24.06 o 
  -5   6  10      627.63      586.07     63.19 o 
  -4   6  10      767.22      792.37     53.45 o 
  -3   6  10      142.95       92.46     33.46 o 
  -2   6  10       25.60       52.42     27.98 o 
  -1   6  10        0.01       39.90     25.15 o 
   0   6  10      231.56      229.05     48.53 o 
   1   6  10       25.78       77.50     31.85 o 
   2   6  10      667.35      433.20     88.14 o 
   3   6  10      247.93      135.94     39.52 o 
   4   6  10       18.71       19.69     29.93 o 
   5   6  10      609.26      496.74     84.70 o 
   6   6  10       40.14       41.74     53.00 o 
   7   6  10       69.77       35.65     67.77 o 
   8   6  10        1.93      -29.86     47.98 o 
   9   6  10       91.99      152.19     83.13 o 
  -5   7  10      213.70      205.20     57.19 o 
  -4   7  10      626.17      939.75    172.58 o 
  -3   7  10        0.81      -33.49     68.19 o 
  -2   7  10       32.88       74.08     66.27 o 
  -1   7  10       73.69       61.38     50.48 o 
   0   7  10        0.36       15.78     56.46 o 
   1   7  10       16.06       44.44     52.07 o 
   2   7  10      127.23      153.08     87.12 o 
   3   7  10      138.72      204.61     51.43 o 
   4   7  10      148.93      127.34     52.97 o 
 -17   1  11       53.24      110.86     33.59 o 
 -16   1  11      423.29      478.31     46.46 o 
 -15   1  11       70.00       77.37     27.23 o 
 -14   1  11        1.64       16.82     20.28 o 
 -13   1  11      417.38      381.79     39.47 o 
 -12   1  11      352.53      353.93     32.62 o 
 -11   1  11       90.16       78.01     21.03 o 
 -10   1  11        0.12       18.27     10.84 o 
  -9   1  11       98.92       91.46     10.98 o 
  -8   1  11      545.57      542.87     26.83 o 
  -7   1  11      230.49      188.99     16.65 o 
  -6   1  11     1443.61     1328.58     46.66 o 
  -5   1  11      450.86      488.69     20.35 o 
  -4   1  11      790.73      929.86     27.66 o 
  -3   1  11     5762.21     6115.38    113.66 o 
  -2   1  11      306.06      289.35     15.66 o 
  -1   1  11     1255.95     1370.77     35.04 o 
   0   1  11      472.45      468.01     15.54 o 
   1   1  11       10.12       17.51      6.08 o 
   2   1  11       90.62       87.47      7.69 o 
   3   1  11     4575.44     4921.78     98.90 o 
   4   1  11       48.48       36.87      5.30 o 
   5   1  11     1938.15     2107.52     49.51 o 
   6   1  11       52.51       60.55      5.27 o 
   7   1  11      506.51      532.42     19.73 o 
   8   1  11      236.85      265.43     12.69 o 
   9   1  11      123.49      141.90     13.79 o 
  10   1  11      777.40      799.57     34.77 o 
  11   1  11      236.43      228.65     18.84 o 
  12   1  11      107.55       86.31     15.62 o 
  13   1  11       39.80       -0.53     17.08 o 
  14   1  11       17.84       23.29     22.86 o 
  15   1  11      379.71      430.67     45.09 o 
  16   1  11       22.69       30.80     30.04 o 
 -17   2  11       17.16        9.76     32.21 o 
 -16   2  11        3.61       20.12     24.38 o 
 -15   2  11        0.10       -2.81     23.60 o 
 -14   2  11       30.82       67.83     27.05 o 
 -13   2  11      255.04      356.25     41.56 o 
 -12   2  11      422.63      416.14     35.34 o 
 -11   2  11      727.45      740.79     54.24 o 
 -10   2  11     2031.47     2033.51    106.24 o 
  -9   2  11     5034.21     5379.63    308.16 o 
  -8   2  11      142.50      163.16     18.28 o 
  -7   2  11      421.96      388.84     35.82 o 
  -6   2  11      692.27      713.10     41.13 o 
  -5   2  11      203.52      169.62     10.59 o 
  -4   2  11      837.65      716.10     28.86 o 
  -3   2  11     3219.23     3206.15     90.62 o 
  -2   2  11        5.87       -5.46      7.00 o 
  -1   2  11       37.91       42.09      8.24 o 
   0   2  11     3032.62     2840.41     94.31 o 
   1   2  11     2220.02     2183.80     56.05 o 
   2   2  11      122.10      128.52     11.24 o 
   3   2  11     5435.71     5630.14    130.48 o 
   4   2  11      696.38      648.12     18.53 o 
   5   2  11       19.43       32.09     14.24 o 
   6   2  11     1714.29     1645.42     56.00 o 
   7   2  11        1.61       -1.22      9.28 o 
   8   2  11      124.02      154.48     15.88 o 
   9   2  11       32.47       39.59     14.32 o 
  10   2  11      204.08      171.29     20.38 o 
  11   2  11        2.73       -4.59     16.93 o 
  12   2  11      134.68       84.34     22.92 o 
  13   2  11      604.98      472.81     54.59 o 
  14   2  11        3.88       25.42     37.96 o 
  15   2  11        6.13       -7.65     25.29 o 
  16   2  11      257.76      317.03     51.00 o 
 -16   3  11        6.04       67.84     32.10 o 
 -15   3  11       65.03       66.57     27.62 o 
 -14   3  11       28.82      -14.92     26.73 o 
 -13   3  11       74.07      104.26     30.03 o 
 -12   3  11      256.06      268.62     31.11 o 
 -11   3  11     1347.02     1473.51     72.88 o 
 -10   3  11      201.35      161.01     19.93 o 
  -9   3  11      400.87      445.71     29.33 o 
  -8   3  11       49.26       50.06     13.02 o 
  -7   3  11      136.55      112.56     15.97 o 
  -6   3  11      154.16      207.68     19.24 o 
  -5   3  11      546.44      536.28     43.96 o 
  -4   3  11      618.41      574.62     26.68 o 
  -3   3  11     3587.49     3651.89     99.88 o 
  -2   3  11      695.02      726.11     35.50 o 
  -1   3  11      367.20      395.38     19.62 o 
   0   3  11       52.63       64.13      8.65 o 
   1   3  11      118.58      122.15     10.70 o 
   2   3  11       28.28       48.92     13.71 o 
   3   3  11     1097.01      963.58     55.27 o 
   4   3  11      133.61      142.61     19.63 o 
   5   3  11      754.42      809.36     93.51 o 
   6   3  11       95.83       81.90     18.37 o 
   7   3  11       49.98       50.64     21.82 o 
   8   3  11      349.52      326.82     41.53 o 
   9   3  11      180.64      136.45     24.42 o 
  10   3  11      390.73      332.70     39.81 o 
  11   3  11      134.03      126.95     32.93 o 
  12   3  11       14.36      -28.97     38.77 o 
  13   3  11       37.55       -1.01     44.31 o 
  14   3  11       13.27       -9.31     37.23 o 
  15   3  11       72.80       94.36     43.47 o 
 -15   4  11      138.61      106.97     63.36 o 
 -14   4  11       47.06       37.18     33.44 o 
 -13   4  11       46.77       28.41     28.89 o 
 -12   4  11       55.59       22.18     25.08 o 
 -11   4  11      876.37      993.22     72.23 o 
 -10   4  11       42.27       19.46     42.91 o 
  -9   4  11      353.27      459.39     61.64 o 
  -8   4  11      231.55      201.46     26.80 o 
  -7   4  11      150.72      107.35     22.26 o 
  -6   4  11      392.10      417.91     38.03 o 
  -5   4  11      418.24      403.45     35.07 o 
  -4   4  11      287.40      307.87     19.74 o 
  -3   4  11       91.27       75.49     11.96 o 
  -2   4  11       35.00       27.94     12.44 o 
  -1   4  11      261.80      234.07     22.53 o 
   0   4  11      387.50      349.45     20.22 o 
   1   4  11      146.89      185.38     23.76 o 
   2   4  11      440.03      443.73     30.07 o 
   3   4  11      178.99      146.60     14.84 o 
   4   4  11      112.85      137.96     24.50 o 
   5   4  11       31.90       49.22     23.25 o 
   6   4  11       26.67       41.17     27.44 o 
   7   4  11       95.39       85.46     20.55 o 
   8   4  11      496.54      471.27     38.78 o 
   9   4  11      265.21      291.25     54.59 o 
  10   4  11      153.71      117.58     33.35 o 
  11   4  11       52.72       10.64     34.24 o 
  13   4  11       47.06      170.24    107.82 o 
  14   4  11        7.82        4.23     43.98 o 
 -13   5  11       18.87       67.33     43.30 o 
 -12   5  11       83.70       43.74     39.95 o 
 -11   5  11      298.38      212.27     42.87 o 
 -10   5  11       74.51      111.28     33.54 o 
  -9   5  11      221.95      273.43     42.84 o 
  -8   5  11       27.84       58.30     28.57 o 
  -7   5  11      228.56      260.51     31.16 o 
  -6   5  11       22.96       -4.13     25.94 o 
  -5   5  11        1.88        6.13     20.65 o 
  -4   5  11       91.78       74.63     21.02 o 
  -3   5  11       55.14       39.79     15.99 o 
  -2   5  11      343.77      344.25     37.63 o 
  -1   5  11      173.61      199.80     23.64 o 
   0   5  11        1.50       12.89     13.48 o 
   1   5  11       85.63      113.90     24.45 o 
   2   5  11       59.47       65.21     26.06 o 
   3   5  11      113.03      125.25     52.09 o 
   4   5  11       88.11       24.94     46.43 o 
   5   5  11      797.69      672.90     81.78 o 
   6   5  11      272.32      301.02     47.33 o 
   7   5  11       24.40       19.77     27.79 o 
   8   5  11      373.08      383.25     75.05 o 
   9   5  11       33.56        3.45     34.48 o 
  10   5  11       68.34       51.21     41.09 o 
  11   5  11      227.65      208.26    103.28 o 
  12   5  11        7.33       58.78     46.55 o 
 -10   6  11       17.46       40.22     43.19 o 
  -9   6  11       27.94       20.18     33.81 o 
  -8   6  11        1.97        1.32     28.37 o 
  -7   6  11        0.30       32.43     30.31 o 
  -6   6  11       78.88      115.42     30.03 o 
  -5   6  11       34.56       31.05     25.92 o 
  -4   6  11      127.37      165.96     33.19 o 
  -3   6  11        3.55       -8.68     31.40 o 
  -2   6  11        8.07      -12.20     30.20 o 
  -1   6  11        0.04       55.68     36.17 o 
   0   6  11       17.07       14.27     21.60 o 
   1   6  11      131.36       72.46     34.02 o 
   2   6  11       38.00        3.83     34.14 o 
   3   6  11       28.88       12.80     28.52 o 
   4   6  11       19.12       14.95     28.00 o 
   5   6  11      103.30       18.67     39.85 o 
   6   6  11       75.15       22.34     41.26 o 
   7   6  11        3.81      -10.67     37.20 o 
   8   6  11       45.46       11.17     39.56 o 
   9   6  11       41.68        2.95     43.18 o 
  -5   7  11        8.63       44.09     68.03 o 
  -4   7  11        5.70       73.81     71.43 o 
  -3   7  11        4.76       19.57     67.24 o 
  -2   7  11       23.08      161.72     81.45 o 
  -1   7  11        1.88       39.27     55.73 o 
   0   7  11        6.19       31.24     55.65 o 
   1   7  11        0.12       -2.63     65.17 o 
   2   7  11        0.00      -24.35     69.98 o 
   3   7  11        7.96       18.47     39.84 o 
   4   7  11        0.63        7.27     52.20 o 
 -17   0  12       48.19       30.54     49.75 o 
 -16   0  12      436.04      632.90     91.23 o 
 -15   0  12       56.33      -13.31     34.26 o 
 -14   0  12      516.03      448.08     47.44 o 
 -13   0  12      453.13      398.76     39.31 o 
 -12   0  12       14.42       21.62     27.01 o 
 -11   0  12       41.66       70.68     21.61 o 
 -10   0  12       19.25       -3.31     15.62 o 
  -9   0  12      369.77      326.29     31.22 o 
  -8   0  12      820.29      731.27     52.48 o 
  -7   0  12      573.01      690.16     42.23 o 
  -6   0  12      212.44      156.47     20.11 o 
  -5   0  12     1165.12     1266.40     63.35 o 
  -4   0  12     5874.00     5493.03    220.76 o 
  -3   0  12     1180.54     1142.49     42.14 o 
  -2   0  12      190.72      217.77     27.16 o 
  -1   0  12      334.35      332.68     31.09 o 
   0   0  12      929.00      822.61     55.39 o 
   1   0  12      602.26      844.00     30.40 o 
   2   0  12    19444.55    20849.13    633.22 o 
   3   0  12       25.02        5.81      6.66 o 
   4   0  12      933.85      963.91     39.87 o 
   5   0  12     1313.88     1334.39     39.21 o 
   6   0  12      981.35      977.33     56.57 o 
   7   0  12     2429.13     2463.53     84.46 o 
   8   0  12       21.00       39.49     13.22 o 
   9   0  12     5972.22     6144.37    281.03 o 
  10   0  12     1515.01     1665.94    106.72 o 
  11   0  12        3.34       15.74     21.07 o 
  12   0  12        3.37        4.04     19.03 o 
  13   0  12     1045.58     1040.05     81.54 o 
  14   0  12       48.75       44.20     24.77 o 
  15   0  12        8.07       63.13     38.86 o 
  16   0  12       80.88      192.05     72.56 o 
 -17   1  12        0.14       -0.77     39.72 o 
 -16   1  12       31.73       71.90     37.88 o 
 -15   1  12       74.29       43.83     24.46 o 
 -14   1  12       47.15       87.99     24.77 o 
 -13   1  12      427.50      368.89     44.69 o 
 -12   1  12       46.34       73.34     20.02 o 
 -11   1  12     1086.73     1098.46     58.16 o 
 -10   1  12      462.32      461.67     32.20 o 
  -9   1  12       85.01       79.24     12.62 o 
  -8   1  12        8.83       29.71     10.92 o 
  -7   1  12     1006.38     1059.12     45.41 o 
  -6   1  12      107.51      170.57     15.47 o 
  -5   1  12       21.16       19.84      8.46 o 
  -4   1  12      216.34      176.54     11.54 o 
  -3   1  12     3235.22     3394.59     94.37 o 
  -2   1  12     1103.82     1053.73     29.81 o 
  -1   1  12      639.97      680.23     21.02 o 
   0   1  12     3239.48     3173.73     73.87 o 
   1   1  12      338.35      332.62     14.06 o 
   2   1  12     5802.13     5799.75    139.95 o 
   3   1  12      383.96      398.47     14.40 o 
   4   1  12      437.58      420.76     14.96 o 
   5   1  12      466.28      486.81     15.32 o 
   6   1  12        0.02        3.29      4.38 o 
   7   1  12       19.61        2.72      7.11 o 
   8   1  12     2782.22     2888.47     87.07 o 
   9   1  12     1908.04     2041.73     62.00 o 
  10   1  12      925.01     1052.20     40.35 o 
  11   1  12       57.44       61.53     13.84 o 
  12   1  12      242.58      197.04     19.22 o 
  13   1  12      519.76      526.09     40.22 o 
  14   1  12       67.78       92.58     38.45 o 
  15   1  12        3.40      -33.36     26.16 o 
  16   1  12       61.18       30.24     29.25 o 
 -17   2  12      269.88      347.16     47.78 o 
 -16   2  12       76.93       56.22     31.74 o 
 -15   2  12        8.41       19.51     25.22 o 
 -14   2  12      196.37      259.55     31.09 o 
 -13   2  12       18.02       20.42     19.38 o 
 -12   2  12       62.66       62.11     24.74 o 
 -11   2  12        0.15       47.41     29.88 o 
 -10   2  12       93.20      122.57     30.31 o 
  -9   2  12       48.80       24.78     17.10 o 
  -8   2  12      236.67      212.07     25.31 o 
  -7   2  12       56.81       42.09     35.25 o 
  -6   2  12      179.70      176.72     19.03 o 
  -5   2  12      146.17      146.76      9.91 o 
  -4   2  12        4.34        5.45      7.31 o 
  -3   2  12      209.97      246.87     15.28 o 
  -2   2  12      237.71      242.16     20.10 o 
  -1   2  12      119.98      151.37     11.58 o 
   0   2  12        7.45       16.72      6.03 o 
   1   2  12     4112.86     3888.77    113.24 o 
   2   2  12     2135.77     2238.05     61.11 o 
   3   2  12       23.22       15.83      7.11 o 
   4   2  12      498.36      525.68     26.17 o 
   5   2  12       22.70       11.59      5.52 o 
   6   2  12       48.41       36.10     11.87 o 
   7   2  12      829.41      857.42     39.45 o 
   8   2  12      395.86      392.26     21.83 o 
   9   2  12      837.88      867.30     46.02 o 
  10   2  12        4.36        5.33     21.12 o 
  11   2  12       40.47       44.29     39.14 o 
  12   2  12        5.52       -0.42     22.26 o 
  13   2  12      227.24      229.97     36.98 o 
  14   2  12      230.65      221.85     35.80 o 
  15   2  12      114.09       72.00     32.07 o 
  16   2  12      221.04      210.25     81.50 o 
 -16   3  12        5.63      -19.24     30.44 o 
 -15   3  12       22.02       49.05     28.07 o 
 -14   3  12       63.05      112.14     28.15 o 
 -13   3  12      145.11      105.51     25.90 o 
 -12   3  12       87.53       93.50     28.77 o 
 -11   3  12      242.48      212.02     23.97 o 
 -10   3  12      521.91      463.40     34.88 o 
  -9   3  12       13.01       39.61     15.34 o 
  -8   3  12       99.49       66.56     16.05 o 
  -7   3  12        0.17        6.31     12.88 o 
  -6   3  12      355.60      385.72     30.28 o 
  -5   3  12     1206.14     1204.02     57.96 o 
  -4   3  12        1.28       19.40      9.02 o 
  -3   3  12      203.47      195.71     13.39 o 
  -2   3  12      227.35      209.94     13.58 o 
  -1   3  12       11.35        8.80      8.83 o 
   0   3  12      896.82      914.77     34.22 o 
   1   3  12       12.54       19.44      7.04 o 
   2   3  12     1496.41     1439.95     53.09 o 
   3   3  12       35.20       83.67     13.26 o 
   4   3  12      793.29      766.28     29.48 o 
   5   3  12       18.44       21.53     13.85 o 
   6   3  12      109.64      136.53     20.29 o 
   7   3  12     1268.63     1240.11     82.77 o 
   8   3  12      681.67      584.36     90.57 o 
   9   3  12       86.51       61.27     21.97 o 
  10   3  12       65.79       75.20     23.08 o 
  11   3  12        4.78        8.05     28.14 o 
  12   3  12      101.12       71.75     43.62 o 
  13   3  12       11.38       19.63     52.32 o 
  14   3  12        5.16      -50.98     33.99 o 
  15   3  12      104.16       84.09     52.79 o 
 -14   4  12      143.38       92.38     37.22 o 
 -13   4  12        0.01        1.26     29.82 o 
 -12   4  12      218.63      187.79     29.68 o 
 -11   4  12        0.74       -7.82     33.55 o 
 -10   4  12        7.11       23.95     30.31 o 
  -9   4  12      179.95      181.30     27.31 o 
  -8   4  12       28.98        9.90     17.33 o 
  -7   4  12       80.20       75.97     21.40 o 
  -6   4  12     1165.23     1278.48     61.95 o 
  -5   4  12        3.94       -5.36     14.46 o 
  -4   4  12      149.75      142.87     17.23 o 
  -3   4  12       93.66       50.50     15.37 o 
  -2   4  12       59.12       51.16     13.50 o 
  -1   4  12       46.29       26.51     11.88 o 
   0   4  12      306.82      231.93     24.16 o 
   1   4  12      687.90      614.83     52.26 o 
   2   4  12      712.62      781.48     43.92 o 
   3   4  12       17.76        8.86     19.42 o 
   4   4  12       93.27      110.47     22.47 o 
   5   4  12      909.39      733.25     79.08 o 
   6   4  12     1058.96     1240.97    106.78 o 
   7   4  12      384.79      515.79     58.02 o 
   8   4  12       13.73       21.97     21.15 o 
   9   4  12       40.10       61.77     32.09 o 
  10   4  12      138.53      152.59     32.98 o 
  11   4  12       76.43       64.60     39.04 o 
  13   4  12        4.20       11.17     43.91 o 
 -12   5  12       36.04       25.81     32.18 o 
 -11   5  12       26.12      -47.07     73.14 o 
 -10   5  12       20.89       14.59     41.84 o 
  -9   5  12       17.54       29.26     31.10 o 
  -8   5  12      245.56      258.35     38.06 o 
  -7   5  12       11.08       16.74     22.34 o 
  -6   5  12       24.50       36.90     21.42 o 
  -5   5  12        0.01      -11.41     20.95 o 
  -4   5  12       10.62       55.93     19.98 o 
  -3   5  12       97.33       71.13     18.46 o 
  -2   5  12      335.05      327.28     27.92 o 
  -1   5  12      184.07      167.81     24.14 o 
   0   5  12      542.45      509.61     47.42 o 
   1   5  12      136.18      126.46     39.52 o 
   2   5  12       49.19       67.25     21.21 o 
   3   5  12       62.52       73.38     45.20 o 
   4   5  12      597.44      586.95     75.85 o 
   5   5  12        3.77       51.06     36.57 o 
   6   5  12       66.52       36.48     26.67 o 
   7   5  12      167.83      138.44     34.38 o 
   8   5  12       31.93       55.16     48.43 o 
   9   5  12        2.17      -22.77     49.81 o 
  10   5  12        6.99       -0.10     37.75 o 
  11   5  12      128.69       95.17     47.97 o 
 -10   6  12       15.53      -30.88     76.17 o 
  -9   6  12      134.21       54.35     39.34 o 
  -8   6  12        1.91        7.54     36.24 o 
  -7   6  12        1.88       16.12     31.26 o 
  -6   6  12       13.31       20.76     34.94 o 
  -5   6  12      156.86      123.17     29.29 o 
  -4   6  12       28.04       -3.68     41.26 o 
  -3   6  12       12.86       29.03     34.78 o 
  -2   6  12       96.55       68.96     35.16 o 
  -1   6  12        2.26       35.83     34.68 o 
   0   6  12       53.86       18.75     24.86 o 
   1   6  12       30.10       75.64     33.27 o 
   2   6  12       73.37       62.81     37.19 o 
   3   6  12       10.66       24.56     30.65 o 
   4   6  12        3.39       -2.09     37.19 o 
   5   6  12      334.82      398.94     57.89 o 
   6   6  12      135.37       67.76     84.05 o 
   7   6  12      127.84       82.82     46.58 o 
   8   6  12       96.55       -2.54     40.27 o 
  -4   7  12       16.24       13.73     88.79 o 
  -3   7  12       89.05       52.89     55.18 o 
  -2   7  12      350.42      523.99    109.96 o 
  -1   7  12       76.71       33.15     53.51 o 
   0   7  12        1.43      -35.08     94.05 o 
   1   7  12       31.82       24.53     63.67 o 
   2   7  12        3.00       57.18     68.61 o 
   3   7  12        7.18      203.46    125.23 o 
 -17   1  13       42.61        4.88     44.79 o 
 -16   1  13       10.60       -8.06     30.13 o 
 -15   1  13      168.73      108.44     29.99 o 
 -14   1  13        0.12       10.58     20.49 o 
 -13   1  13       32.21       53.60     19.32 o 
 -12   1  13        0.73       13.28     20.19 o 
 -11   1  13       33.41       32.86     20.47 o 
 -10   1  13     2247.87     2400.94    115.55 o 
  -9   1  13      273.94      234.63     28.21 o 
  -8   1  13       33.34       35.35     12.68 o 
  -7   1  13     1754.22     1773.91     75.23 o 
  -6   1  13       90.00      109.11     12.03 o 
  -5   1  13      702.16      625.55     29.06 o 
  -4   1  13      632.72      649.10     26.68 o 
  -3   1  13     1411.47     1432.24     46.13 o 
  -2   1  13     1015.49     1036.92     31.35 o 
  -1   1  13     1253.95     1332.77     35.36 o 
   0   1  13      577.67      592.53     21.19 o 
   1   1  13      628.86      691.27     22.50 o 
   2   1  13     2842.70     2946.29     72.53 o 
   3   1  13     1140.46     1111.73     28.02 o 
   4   1  13     1225.76     1221.49     34.49 o 
   5   1  13      591.40      605.41     30.27 o 
   6   1  13      705.13      783.00     22.71 o 
   7   1  13        0.08       -1.45      5.80 o 
   8   1  13      961.14      996.12     32.00 o 
   9   1  13      410.05      432.17     22.88 o 
  10   1  13      141.37       83.55     17.80 o 
  11   1  13      152.05      141.89     25.15 o 
  12   1  13        1.08        2.55     20.48 o 
  13   1  13        0.41      -14.47     21.43 o 
  14   1  13      155.74      211.96     31.41 o 
  15   1  13      356.33      316.71     49.55 o 
  16   1  13       46.39       -3.28     29.30 o 
 -16   2  13      139.55      161.65     32.87 o 
 -15   2  13      186.52      196.89     40.59 o 
 -14   2  13     1128.50     1295.39     81.17 o 
 -13   2  13      189.51      232.79     38.21 o 
 -12   2  13      135.56      129.75     37.36 o 
 -11   2  13      635.68      675.77     47.05 o 
 -10   2  13      409.93      290.02     48.87 o 
  -9   2  13       26.79       23.34     14.91 o 
  -8   2  13     1509.37     1549.97     84.08 o 
  -7   2  13      844.67      795.23     41.68 o 
  -6   2  13        8.32       15.41     10.62 o 
  -5   2  13       10.52       16.61      8.88 o 
  -4   2  13      454.11      327.43     21.12 o 
  -3   2  13      960.10      998.23     38.46 o 
  -2   2  13      224.74      215.01     17.74 o 
  -1   2  13     2739.37     2450.81     79.91 o 
   0   2  13     1144.61     1081.08     32.50 o 
   1   2  13      297.16      215.12     13.72 o 
   2   2  13      421.64      400.03     24.30 o 
   3   2  13     1090.50     1217.46     35.00 o 
   4   2  13       53.35       62.93      7.37 o 
   5   2  13      379.57      422.96     27.50 o 
   6   2  13       39.32       34.06     11.62 o 
   7   2  13     1168.79     1235.75     53.61 o 
   8   2  13       79.40       89.35     14.11 o 
   9   2  13      613.29      661.66     33.95 o 
  10   2  13      506.15      512.41     65.03 o 
  11   2  13        1.36       -9.45     19.24 o 
  12   2  13        0.79      -17.39     31.38 o 
  13   2  13       27.56       36.44     35.17 o 
  14   2  13       68.28       38.01     27.45 o 
  15   2  13       52.34       38.68     32.24 o 
 -16   3  13       85.80      123.35     35.45 o 
 -15   3  13        2.15        4.42     26.47 o 
 -14   3  13        4.46       37.56     29.02 o 
 -13   3  13      116.70       93.69     26.92 o 
 -12   3  13      167.06      133.93     29.01 o 
 -11   3  13        7.67       -3.60     25.28 o 
 -10   3  13       23.62       -1.32     15.98 o 
  -9   3  13     1375.43     1358.13     82.78 o 
  -8   3  13      378.11      280.35     33.09 o 
  -7   3  13     1515.99     1707.26     76.62 o 
  -6   3  13      492.54      481.38     29.93 o 
  -5   3  13      141.82       98.03     13.15 o 
  -4   3  13      407.64      377.94     26.59 o 
  -3   3  13      128.49       97.15     11.87 o 
  -2   3  13       34.27       24.95     13.06 o 
  -1   3  13       37.47       49.64      9.58 o 
   0   3  13      303.18      298.75     17.79 o 
   1   3  13      137.55      156.01     12.02 o 
   2   3  13      409.61      372.94     20.59 o 
   3   3  13      876.13      718.83     35.99 o 
   4   3  13     1703.91     1567.53     49.83 o 
   5   3  13      233.28      187.92     21.43 o 
   6   3  13      629.04      579.12     80.14 o 
   7   3  13      127.24      164.36     23.18 o 
   8   3  13       13.02       11.62     23.91 o 
   9   3  13      349.14      400.92     48.13 o 
  10   3  13      119.78      184.93     35.16 o 
  11   3  13      133.18      156.77     34.27 o 
  12   3  13      303.79      230.04     46.94 o 
  13   3  13       55.99       65.66     40.11 o 
  14   3  13       75.90       46.69     39.55 o 
 -14   4  13        0.81       -7.18     35.32 o 
 -13   4  13       26.24      -19.53     27.77 o 
 -12   4  13       62.02       68.90     26.23 o 
 -11   4  13        3.12       22.11     28.13 o 
 -10   4  13        7.71       28.33     23.20 o 
  -9   4  13       35.81       27.27     22.59 o 
  -8   4  13      439.74      405.42     55.36 o 
  -7   4  13       25.35       32.75     18.83 o 
  -6   4  13      181.01      191.60     41.17 o 
  -5   4  13     1725.85     1748.18    102.76 o 
  -4   4  13      352.38      323.78     27.19 o 
  -3   4  13      114.10       96.64     19.05 o 
  -2   4  13      377.33      473.46     32.38 o 
  -1   4  13      769.37      677.90     35.55 o 
   0   4  13      465.81      453.88     31.70 o 
   1   4  13        0.51       18.70     11.14 o 
   2   4  13      498.70      380.69     37.21 o 
   3   4  13       69.08       99.93     20.41 o 
   4   4  13      586.66      526.48     63.37 o 
   5   4  13     2548.10     2512.22    300.78 o 
   6   4  13     1160.45     1169.56    134.32 o 
   7   4  13       98.91      129.59     35.08 o 
   8   4  13      306.05      419.23     68.06 o 
   9   4  13       14.99       -9.68     26.22 o 
  10   4  13      120.03       74.60     33.01 o 
  11   4  13       58.64       69.53     41.94 o 
  12   4  13       31.20       24.62     70.99 o 
  13   4  13        2.01       13.97     44.62 o 
 -12   5  13      378.24      369.28     77.68 o 
 -11   5  13       20.77      -35.58     32.23 o 
 -10   5  13      108.31      100.00     36.75 o 
  -9   5  13      456.51      443.97     54.67 o 
  -8   5  13      118.30      120.44     32.13 o 
  -7   5  13        3.14        3.40     27.20 o 
  -6   5  13      208.71      197.16     29.30 o 
  -5   5  13      258.93      268.42     29.82 o 
  -4   5  13       18.94      -13.33     20.34 o 
  -3   5  13      332.42      292.41     37.03 o 
  -2   5  13     1178.64     1193.51     78.46 o 
  -1   5  13      201.45      210.31     40.45 o 
   0   5  13     1163.61     1194.99     80.71 o 
   1   5  13      527.45      540.27     55.11 o 
   2   5  13       49.43       30.25     29.14 o 
   3   5  13       14.18       21.87     28.95 o 
   4   5  13        5.03      -34.06     28.68 o 
   5   5  13       92.99      148.96     54.96 o 
   6   5  13       22.69       48.47     57.28 o 
   7   5  13        0.38       32.31     28.27 o 
   8   5  13       54.85      111.37     30.14 o 
   9   5  13        3.44      -35.81     40.11 o 
  10   5  13        1.64       -6.82     37.16 o 
  11   5  13       88.25       88.68     52.76 o 
  -9   6  13       42.95       56.08     42.11 o 
  -8   6  13        0.26       70.33     35.75 o 
  -7   6  13      104.98       91.50     35.13 o 
  -6   6  13      327.42      220.04     57.91 o 
  -5   6  13      159.80      150.56     39.90 o 
  -4   6  13       14.04       31.88     40.38 o 
  -3   6  13       12.54      -30.36     33.73 o 
  -2   6  13        5.59       12.14     29.42 o 
  -1   6  13        0.01        8.91     30.96 o 
   0   6  13        2.23        4.36     28.50 o 
   1   6  13       61.56       40.25     26.74 o 
   2   6  13        5.00        0.66     31.07 o 
   3   6  13       11.73       66.99     28.49 o 
   4   6  13       17.16       38.93     38.68 o 
   5   6  13      158.40      300.65     63.18 o 
   6   6  13        0.01       29.22     43.47 o 
   7   6  13       23.19       15.59     38.02 o 
   8   6  13      133.81      149.21     48.78 o 
  -3   7  13       63.09       74.83     52.74 o 
  -2   7  13        2.08       -3.40     55.04 o 
  -1   7  13        3.48       38.96    100.53 o 
   0   7  13       10.24       46.66     64.44 o 
   1   7  13        1.12      -25.38     55.61 o 
   2   7  13        9.16       31.27     50.13 o 
 -17   0  14      366.42      373.26    117.78 o 
 -16   0  14      202.28      116.00     63.50 o 
 -15   0  14        5.06       19.57     45.05 o 
 -14   0  14        9.45       34.13     56.71 o 
 -13   0  14        4.46        0.03     30.55 o 
 -12   0  14      515.58      539.91     46.72 o 
 -11   0  14       12.65        2.36     18.80 o 
 -10   0  14     1216.65     1434.08    159.32 o 
  -9   0  14        0.60        4.76     12.69 o 
  -8   0  14      625.52      487.50     74.91 o 
  -7   0  14     4120.86     4591.54    265.16 o 
  -6   0  14     1931.38     1988.17    108.04 o 
  -5   0  14     1441.63     1604.53    100.51 o 
  -4   0  14        4.00       -3.03     10.04 o 
  -3   0  14     1074.64      886.75     55.39 o 
  -2   0  14      262.93      194.17     34.86 o 
  -1   0  14     2040.98     1992.32     95.60 o 
   0   0  14      669.42      629.11     51.55 o 
   1   0  14     3768.30     4521.61    150.41 o 
   2   0  14       46.11       26.07     11.89 o 
   3   0  14      999.20      950.09     34.87 o 
   4   0  14      733.43      824.55     42.91 o 
   5   0  14      446.12      375.59     26.07 o 
   6   0  14     3021.57     3211.12    120.74 o 
   7   0  14      491.46      544.29     31.20 o 
   8   0  14       25.45       35.94     13.86 o 
   9   0  14       55.68       87.94     18.45 o 
  10   0  14       35.52       79.21     21.42 o 
  11   0  14        9.83      -13.77     17.55 o 
  12   0  14      610.44      678.75     46.19 o 
  13   0  14       66.00       66.30     21.76 o 
  14   0  14       11.40       39.68     25.25 o 
  15   0  14       34.16      152.75     89.67 o 
  16   0  14      253.13      114.70     90.90 o 
 -17   1  14      301.16      355.31     52.92 o 
 -16   1  14       17.74       58.89     32.00 o 
 -15   1  14       88.45      128.23     27.66 o 
 -14   1  14      173.33      119.01     26.68 o 
 -13   1  14     1047.40      997.92     68.05 o 
 -12   1  14       83.59      105.29     24.07 o 
 -11   1  14     1199.20     1190.67     70.36 o 
 -10   1  14       43.00       39.20     15.53 o 
  -9   1  14       76.17       56.90     13.55 o 
  -8   1  14      626.42      533.05     39.44 o 
  -7   1  14      658.52      740.68     40.72 o 
  -6   1  14      406.22      436.69     28.35 o 
  -5   1  14     4091.19     4283.15    196.46 o 
  -4   1  14      859.53      804.73     44.06 o 
  -3   1  14     1937.27     1808.48     62.21 o 
  -2   1  14     1733.35     1621.56     54.95 o 
  -1   1  14     3222.08     3329.97     93.46 o 
   0   1  14      212.80      259.65     12.43 o 
   1   1  14       33.55       28.56      9.46 o 
   2   1  14        5.36        5.51      7.77 o 
   3   1  14     1028.54      959.59     30.62 o 
   4   1  14        3.28        1.07      6.69 o 
   5   1  14     1518.75     1588.07     45.67 o 
   6   1  14       95.33       79.37     10.45 o 
   7   1  14      557.66      574.81     21.18 o 
   8   1  14       11.51       11.62      5.87 o 
   9   1  14       41.61       33.94     16.51 o 
  10   1  14      178.82      205.55     27.17 o 
  11   1  14       25.56       12.35     15.23 o 
  12   1  14       45.63       41.53     20.28 o 
  13   1  14      282.76      371.77     41.92 o 
  14   1  14        7.05       34.00     25.49 o 
  15   1  14       19.56      -16.88     27.82 o 
  16   1  14       12.20        3.76     26.30 o 
 -16   2  14       46.25       13.05     30.82 o 
 -15   2  14       13.71       59.17     27.20 o 
 -14   2  14        6.36      -39.96     26.64 o 
 -13   2  14      151.00      173.48     27.96 o 
 -12   2  14      394.26      403.08     35.24 o 
 -11   2  14      998.71      953.71     59.66 o 
 -10   2  14     1405.51     1528.20     81.70 o 
  -9   2  14      257.81      215.66     24.19 o 
  -8   2  14       30.47       22.98     15.82 o 
  -7   2  14      121.19      101.98     12.18 o 
  -6   2  14      368.18      400.25     20.85 o 
  -5   2  14      140.73      136.19     14.65 o 
  -4   2  14      128.45      156.44     23.13 o 
  -3   2  14     1932.12     1698.91     73.04 o 
  -2   2  14      326.50      328.37     19.52 o 
  -1   2  14       89.66      105.06     11.94 o 
   0   2  14       76.67       53.00     12.21 o 
   1   2  14     2389.23     2270.63     78.84 o 
   2   2  14      325.26      383.91     30.55 o 
   3   2  14        0.17       -1.28      6.65 o 
   4   2  14        7.71        3.01      4.59 o 
   5   2  14      148.76      161.24     15.28 o 
   6   2  14       60.43       59.40     10.65 o 
   7   2  14      260.51      282.17     19.95 o 
   8   2  14      221.74      203.76     27.00 o 
   9   2  14      325.39      264.55     47.20 o 
  10   2  14        3.54        8.36     21.42 o 
  11   2  14       57.22       52.88     22.91 o 
  12   2  14       29.33       67.42     24.75 o 
  13   2  14       94.92        1.18     27.77 o 
  14   2  14       31.33       27.34     33.17 o 
  15   2  14       94.67       79.93     38.77 o 
 -15   3  14       21.15       38.93     29.96 o 
 -14   3  14       81.76       77.07     29.44 o 
 -13   3  14      532.29      587.41     49.83 o 
 -12   3  14        1.36       -4.83     26.22 o 
 -11   3  14       75.59       58.35     24.13 o 
 -10   3  14       45.76       94.44     20.22 o 
  -9   3  14       71.90       56.96     18.70 o 
  -8   3  14      172.95      154.73     19.14 o 
  -7   3  14       27.07       27.04     16.16 o 
  -6   3  14      895.13      834.71     50.63 o 
  -5   3  14        1.09        9.01      7.00 o 
  -4   3  14        5.89       -1.81      9.04 o 
  -3   3  14        5.48       -7.73      9.41 o 
  -2   3  14      796.76      732.24     41.32 o 
  -1   3  14      701.51      725.45     40.15 o 
   0   3  14      135.23      110.71     20.15 o 
   1   3  14      601.66      531.31     28.21 o 
   2   3  14     1723.56     1847.32     99.65 o 
   3   3  14       12.20        0.64      8.21 o 
   4   3  14     1890.80     1874.82     75.69 o 
   5   3  14        0.72       16.79     16.39 o 
   6   3  14      203.64      223.75     31.59 o 
   7   3  14       99.35       98.32     24.43 o 
   8   3  14      579.79      503.04     53.79 o 
   9   3  14       63.87       65.94     36.02 o 
  10   3  14       67.72       56.40     93.53 o 
  11   3  14      313.75      325.89     83.55 o 
  12   3  14      126.16       15.51     26.99 o 
  13   3  14       47.01       36.64     54.88 o 
  14   3  14      226.92      210.64     51.44 o 
 -14   4  14        0.60       14.34     32.49 o 
 -13   4  14        0.63      -33.68     32.41 o 
 -12   4  14       18.24       35.81     26.42 o 
 -11   4  14      325.08      356.72     45.51 o 
 -10   4  14      197.34      244.21     32.58 o 
  -9   4  14        2.87      -30.32     20.22 o 
  -8   4  14        7.71        9.24     19.57 o 
  -7   4  14      135.51      153.13     24.93 o 
  -6   4  14      178.09      162.43     24.03 o 
  -5   4  14      364.43      288.00     30.53 o 
  -4   4  14      335.60      326.40     28.81 o 
  -3   4  14        4.23        3.62     14.29 o 
  -2   4  14      130.61       99.96     17.49 o 
  -1   4  14       31.46       37.28     12.48 o 
   0   4  14        0.09       -8.06     13.64 o 
   1   4  14        7.23       -0.17     11.67 o 
   2   4  14       78.11       80.94     29.44 o 
   3   4  14      309.91      298.98     63.05 o 
   4   4  14       38.97       63.69     20.94 o 
   5   4  14      108.97       88.92     62.60 o 
   6   4  14      215.06      166.97     67.80 o 
   7   4  14       98.02       52.06     33.59 o 
   8   4  14      123.80      114.82     41.84 o 
   9   4  14       12.86      -27.50     25.44 o 
  10   4  14       13.97       22.00     30.33 o 
  11   4  14        2.20      -36.88     31.03 o 
  12   4  14        2.94       26.96     50.19 o 
  13   4  14        3.66       60.43     47.06 o 
 -12   5  14        4.98       14.08     36.59 o 
 -11   5  14       78.21       64.39     37.76 o 
 -10   5  14       58.19      112.47     35.26 o 
  -9   5  14       77.45       65.96     29.98 o 
  -8   5  14        0.08       36.61     27.08 o 
  -7   5  14        1.42       10.48     24.85 o 
  -6   5  14       89.23      136.99     25.60 o 
  -5   5  14      239.89      277.18     38.56 o 
  -4   5  14       35.44       78.48     22.85 o 
  -3   5  14       78.81       28.04     22.16 o 
  -2   5  14       21.04       -3.02     16.71 o 
  -1   5  14        4.54        7.20     30.12 o 
   0   5  14        0.02        8.79     23.24 o 
   1   5  14       40.64       54.11     26.21 o 
   2   5  14      147.42      136.01     28.08 o 
   3   5  14       79.15        6.14     32.42 o 
   4   5  14      132.63       95.29     31.88 o 
   5   5  14       76.06        5.00     30.08 o 
   6   5  14       16.35       13.94     40.98 o 
   7   5  14        5.57       -6.20     34.67 o 
   8   5  14      205.90      190.87     42.13 o 
   9   5  14       14.07       55.92     44.37 o 
  10   5  14        3.49      -60.58     40.39 o 
  11   5  14        0.56       17.35     47.80 o 
  -9   6  14      219.89      199.56     40.94 o 
  -8   6  14      198.28      156.29     36.90 o 
  -7   6  14       90.98       26.34     32.36 o 
  -6   6  14       16.70       55.29     45.34 o 
  -5   6  14       27.06        0.32     42.67 o 
  -4   6  14       35.83       59.11     66.60 o 
  -3   6  14      183.36      291.39     44.30 o 
  -2   6  14      121.57       68.65     40.62 o 
  -1   6  14      197.87      140.38     59.45 o 
   0   6  14        0.13       -8.37     32.19 o 
   1   6  14      155.78      224.80     38.55 o 
   2   6  14        0.19      -28.73     34.42 o 
   3   6  14        0.02        3.64     29.77 o 
   4   6  14      132.40      132.47     41.61 o 
   5   6  14       77.00       15.38     45.18 o 
   6   6  14       95.67       85.85     49.58 o 
   7   6  14       10.90       59.01     44.99 o 
   8   6  14        7.02      -55.68     37.12 o 
  -1   7  14        3.56     -105.34    138.48 o 
   0   7  14        0.82       79.25     61.55 o 
 -17   1  15        4.84      -35.40     41.75 o 
 -16   1  15        0.01       72.23     38.82 o 
 -15   1  15       32.18       50.74     26.95 o 
 -14   1  15       26.74       72.13     25.81 o 
 -13   1  15      342.61      319.12     36.34 o 
 -12   1  15      162.94      189.69     41.47 o 
 -11   1  15      313.20      294.29     30.07 o 
 -10   1  15      214.48      218.08     24.71 o 
  -9   1  15      389.42      380.75     28.41 o 
  -8   1  15     1445.26     1416.60     68.52 o 
  -7   1  15      138.75      155.17     22.16 o 
  -6   1  15      157.37      191.62     27.87 o 
  -5   1  15      751.73      729.71     38.11 o 
  -4   1  15        1.43       -9.56     10.87 o 
  -3   1  15      220.30      201.10     15.11 o 
  -2   1  15      119.77      158.44     14.00 o 
  -1   1  15      170.01      132.24     10.50 o 
   0   1  15      450.91      439.29     17.64 o 
   1   1  15       14.95       16.10      8.61 o 
   2   1  15     2309.86     2377.82     72.00 o 
   3   1  15     1301.42     1431.99     40.76 o 
   4   1  15       39.89       45.82      9.30 o 
   5   1  15      163.41      112.63     10.06 o 
   6   1  15        0.19        9.69      6.67 o 
   7   1  15     2246.16     2384.99     81.21 o 
   8   1  15      858.03      888.64     33.08 o 
   9   1  15      767.02      795.17     51.73 o 
  10   1  15      309.65      332.33     39.97 o 
  11   1  15        5.15      -19.71     20.74 o 
  12   1  15      535.78      548.68     67.22 o 
  13   1  15       34.08       44.70     30.67 o 
  14   1  15       20.16       -1.20     27.34 o 
  15   1  15      155.35       77.90     38.86 o 
 -16   2  15       40.94       16.03     34.60 o 
 -15   2  15       38.45       48.77     28.71 o 
 -14   2  15        4.42      -11.95     25.55 o 
 -13   2  15       11.12       12.18     22.65 o 
 -12   2  15       10.05       25.18     18.31 o 
 -11   2  15      138.71       87.25     24.70 o 
 -10   2  15      314.39      246.17     35.24 o 
  -9   2  15      142.95      123.47     22.14 o 
  -8   2  15      493.88      514.90     36.47 o 
  -7   2  15      304.22      257.62     16.52 o 
  -6   2  15      326.56      271.06     18.60 o 
  -5   2  15      582.05      486.10     27.21 o 
  -4   2  15      581.87      583.67     34.64 o 
  -3   2  15      769.89      785.33     56.96 o 
  -2   2  15      779.05      658.70     46.19 o 
  -1   2  15      833.42      849.50     38.67 o 
   0   2  15      471.48      408.47     19.94 o 
   1   2  15      128.51      137.64     11.96 o 
   2   2  15      412.12      362.78     18.60 o 
   3   2  15      223.85      227.75     21.02 o 
   4   2  15      793.76      789.26     32.54 o 
   5   2  15      869.59      643.87     39.90 o 
   6   2  15      161.88      149.00     13.08 o 
   7   2  15      337.18      297.88     21.53 o 
   8   2  15     1351.07     1477.14     76.86 o 
   9   2  15      500.66      610.94     98.14 o 
  10   2  15        6.27      -15.59     19.20 o 
  11   2  15       64.19       76.49     25.82 o 
  12   2  15      228.37      104.28     37.49 o 
  13   2  15        0.18      -16.49     24.11 o 
  14   2  15       18.96       39.19     29.03 o 
  15   2  15       40.55      -12.50     39.58 o 
 -15   3  15       39.95       48.59     34.65 o 
 -14   3  15      231.02      152.63     36.78 o 
 -13   3  15       98.61       87.46     28.74 o 
 -12   3  15        5.39       10.28     21.14 o 
 -11   3  15      135.36      158.43     25.73 o 
 -10   3  15      126.41      116.35     24.12 o 
  -9   3  15        0.65       17.20     19.32 o 
  -8   3  15     1009.15     1041.09     62.26 o 
  -7   3  15        0.17        7.44     14.91 o 
  -6   3  15      711.36      690.23     46.82 o 
  -5   3  15        8.71       -3.56     10.84 o 
  -4   3  15       51.95       37.96     10.08 o 
  -3   3  15       11.06        9.95     10.34 o 
  -2   3  15      618.74      532.98     28.38 o 
  -1   3  15      218.76      204.71     16.87 o 
   0   3  15      733.21      691.06     36.40 o 
   1   3  15      543.44      531.70     38.15 o 
   2   3  15     2101.27     2059.53     85.62 o 
   3   3  15       12.37        6.28      9.05 o 
   4   3  15      440.91      459.01     27.40 o 
   5   3  15     3205.95     3629.12    256.59 o 
   6   3  15     1234.00     1268.43     97.44 o 
   7   3  15      328.80      362.17     42.49 o 
   8   3  15       35.79        2.84     30.94 o 
   9   3  15      107.66      118.04     28.09 o 
  10   3  15        0.01        4.00     23.47 o 
  11   3  15       20.56       53.36     31.56 o 
  12   3  15      113.87       86.99     32.63 o 
  13   3  15       21.48       24.92     28.70 o 
  14   3  15      143.22      133.64     42.67 o 
 -14   4  15        9.78      -44.69     29.79 o 
 -13   4  15        1.19       14.20     26.56 o 
 -12   4  15        3.35        1.13     38.83 o 
 -11   4  15      195.74      165.02     66.70 o 
 -10   4  15      197.07      179.76     30.44 o 
  -9   4  15      424.91      460.84     63.94 o 
  -8   4  15      185.81      176.84     29.83 o 
  -7   4  15       16.75       35.09     19.63 o 
  -6   4  15      142.65      187.96     26.25 o 
  -5   4  15      172.65      103.93     30.47 o 
  -4   4  15       14.55        7.89     17.92 o 
  -3   4  15       21.14       27.63     13.21 o 
  -2   4  15      226.73      231.90     22.54 o 
  -1   4  15       26.23       16.38     18.80 o 
   0   4  15      815.86      767.35     63.66 o 
   1   4  15      730.17      594.48     53.56 o 
   2   4  15      500.17      465.51     62.74 o 
   3   4  15        0.62       17.71     21.12 o 
   4   4  15       49.93       48.09     20.05 o 
   5   4  15       27.26       70.84     22.74 o 
   6   4  15      101.08       -7.10     30.56 o 
   7   4  15        0.36        8.57     28.38 o 
   8   4  15      128.57      106.27     31.66 o 
   9   4  15      140.35      158.96     39.19 o 
  10   4  15       44.01      -15.41     29.45 o 
  11   4  15      103.18      100.78     37.12 o 
  12   4  15      195.76      140.32     96.76 o 
 -12   5  15       31.40       35.80     40.79 o 
 -11   5  15        0.69       -3.37     50.84 o 
 -10   5  15       47.67       22.69     31.52 o 
  -9   5  15       18.97       17.08     27.32 o 
  -8   5  15       99.44       65.78     30.87 o 
  -7   5  15       45.41       57.71     27.20 o 
  -6   5  15      392.55      366.33     61.00 o 
  -5   5  15        1.16      -20.33     24.24 o 
  -4   5  15      265.63      306.96     35.84 o 
  -3   5  15      156.08      189.30     34.63 o 
  -2   5  15       63.95       73.07     24.82 o 
  -1   5  15       26.23       36.15     24.61 o 
   0   5  15      119.25       92.64     27.25 o 
   1   5  15      240.45      254.82     29.26 o 
   2   5  15        0.21      -36.20     24.14 o 
   3   5  15      383.46      415.35     56.96 o 
   4   5  15       18.86       31.00     66.84 o 
   5   5  15      188.34      261.62     65.10 o 
   6   5  15      125.89      116.95     77.46 o 
   7   5  15      190.83      199.09     36.71 o 
   8   5  15       84.91       28.18     33.43 o 
   9   5  15        4.65      -13.82     30.12 o 
  10   5  15      129.56      111.86     65.26 o 
  -8   6  15        5.02        2.12     37.07 o 
  -7   6  15       44.86       25.86     52.99 o 
  -6   6  15        5.96      -46.26     52.42 o 
  -5   6  15       98.16       75.28     55.56 o 
  -4   6  15        0.34        0.60     46.57 o 
  -3   6  15       18.46       37.21     44.96 o 
  -2   6  15      281.78      339.89     51.07 o 
  -1   6  15        7.54      -26.18     40.18 o 
   0   6  15      174.30      135.29     40.93 o 
   1   6  15       72.45       76.27     31.14 o 
   2   6  15       28.24       24.68     37.77 o 
   3   6  15       34.71       37.95     50.38 o 
   4   6  15       40.06       18.47     47.13 o 
   5   6  15        3.91        4.36     48.49 o 
   6   6  15       19.63       46.11     41.46 o 
   7   6  15      159.13      156.66     54.78 o 
 -17   0  16       51.23       60.31     52.66 o 
 -16   0  16       12.76       32.73     42.32 o 
 -15   0  16       13.27       20.11     41.79 o 
 -14   0  16      276.50      234.86     52.21 o 
 -13   0  16        1.74      -22.46     31.03 o 
 -12   0  16      450.98      438.91     54.97 o 
 -11   0  16     1878.87     2133.43    204.22 o 
 -10   0  16      636.66      610.10    110.33 o 
  -9   0  16     2523.74     2530.86    330.83 o 
  -8   0  16     1614.18     1545.18    114.20 o 
  -7   0  16      157.26      125.70     22.22 o 
  -6   0  16      961.48      983.62     61.02 o 
  -5   0  16      337.96      382.32     32.01 o 
  -4   0  16     2382.74     2354.71    117.49 o 
  -3   0  16      220.81      148.49     21.80 o 
  -2   0  16     4155.46     4017.26    191.87 o 
  -1   0  16     9462.81     9611.78    455.55 o 
   0   0  16       20.76       37.54     15.79 o 
   1   0  16     4978.68     4988.77    174.07 o 
   2   0  16     4708.76     4822.63    171.93 o 
   3   0  16       25.92       36.28     11.06 o 
   4   0  16      145.31      158.00     16.09 o 
   5   0  16     2053.64     2202.67    105.42 o 
   6   0  16       98.12       71.63     13.46 o 
   7   0  16     1365.18     1487.14     77.52 o 
   8   0  16       16.08       21.08     18.89 o 
   9   0  16      291.17      336.60     50.89 o 
  10   0  16      161.05      168.37     41.74 o 
  11   0  16       71.65       89.11     19.94 o 
  12   0  16      527.00      573.24     55.70 o 
  13   0  16       61.81       39.82     21.48 o 
  14   0  16       20.94      -22.48     78.86 o 
  15   0  16        4.19       74.38     65.46 o 
 -16   1  16      500.44      532.29     61.96 o 
 -15   1  16      269.01      305.91     56.24 o 
 -14   1  16        1.41        6.61     25.90 o 
 -13   1  16      317.22      231.07     33.32 o 
 -12   1  16      113.71      106.59     23.48 o 
 -11   1  16      113.24      123.85     21.69 o 
 -10   1  16        0.11       13.19     18.09 o 
  -9   1  16      188.77      156.09     18.58 o 
  -8   1  16     1140.90     1108.99     84.20 o 
  -7   1  16      814.92      836.54     50.25 o 
  -6   1  16      362.01      333.39     26.20 o 
  -5   1  16     1082.48     1111.45     63.84 o 
  -4   1  16     1238.24     1283.20     79.18 o 
  -3   1  16      106.43       82.45     12.84 o 
  -2   1  16      120.66      158.87     14.70 o 
  -1   1  16      702.39      613.12     29.55 o 
   0   1  16      105.87       93.34     10.18 o 
   1   1  16       78.19       81.16     11.82 o 
   2   1  16      654.71      667.89     28.30 o 
   3   1  16      303.14      320.40     14.00 o 
   4   1  16      774.87      711.03     31.66 o 
   5   1  16     1167.37     1181.44     41.54 o 
   6   1  16     1973.96     1994.60     58.75 o 
   7   1  16      156.39      148.66     11.90 o 
   8   1  16      335.11      294.90     19.52 o 
   9   1  16     2554.57     2704.71    177.50 o 
  10   1  16      222.25      242.37     24.25 o 
  11   1  16        0.64      -15.01     17.46 o 
  12   1  16        2.62        4.09     21.43 o 
  13   1  16       47.56       10.52     25.71 o 
  14   1  16       22.16       12.62     29.61 o 
  15   1  16        0.38       -8.14     23.25 o 
 -16   2  16        2.88      -40.49     43.52 o 
 -15   2  16       30.87       55.36     33.11 o 
 -14   2  16      167.80      230.28     44.77 o 
 -13   2  16       40.51       46.35     24.46 o 
 -12   2  16        4.41      -26.57     21.01 o 
 -11   2  16       23.63       42.15     21.29 o 
 -10   2  16       51.26       22.31     18.21 o 
  -9   2  16      314.86      302.17     52.04 o 
  -8   2  16      675.86      622.97     37.39 o 
  -7   2  16       71.87       57.11     12.79 o 
  -6   2  16      355.40      369.44     33.83 o 
  -5   2  16      345.32      273.44     18.59 o 
  -4   2  16      540.50      442.69     31.09 o 
  -3   2  16      723.11      753.12     49.27 o 
  -2   2  16     1918.73     1880.17     70.39 o 
  -1   2  16      186.74      173.09     12.95 o 
   0   2  16      652.26      609.06     40.83 o 
   1   2  16        0.50       16.98     15.38 o 
   2   2  16     1492.39     1476.72     62.41 o 
   3   2  16       52.44       44.48      9.55 o 
   4   2  16      971.32      924.71     35.28 o 
   5   2  16      454.02      467.94     14.77 o 
   6   2  16     1063.92      992.36     50.43 o 
   7   2  16        1.90       -1.21     14.66 o 
   8   2  16      898.30      830.28    101.73 o 
   9   2  16      386.71      282.17     47.63 o 
  10   2  16      921.24     1035.13     80.45 o 
  11   2  16      433.75      488.80     43.44 o 
  12   2  16        8.03       20.16     25.26 o 
  13   2  16      118.69      137.38     30.50 o 
  14   2  16       11.39       29.48     30.80 o 
  15   2  16       20.53      -30.22     33.86 o 
 -15   3  16        0.21       64.74     33.55 o 
 -14   3  16       93.80      106.89     34.49 o 
 -13   3  16      794.47      999.03     71.04 o 
 -12   3  16      142.89      142.65     31.01 o 
 -11   3  16       66.01       58.54     24.75 o 
 -10   3  16     1075.84     1132.46     64.83 o 
  -9   3  16      208.75      245.84     27.54 o 
  -8   3  16        1.31       -6.66     20.76 o 
  -7   3  16       71.28       30.86     18.61 o 
  -6   3  16       35.02       53.42     19.50 o 
  -5   3  16      154.85      142.01     19.52 o 
  -4   3  16      687.52      760.73     45.53 o 
  -3   3  16      360.63      412.75     30.26 o 
  -2   3  16      111.42      115.63     15.47 o 
  -1   3  16        4.09       -1.06      7.79 o 
   0   3  16        0.52       -2.63      9.01 o 
   1   3  16     1122.25     1099.79     55.78 o 
   2   3  16        1.28       -6.90      8.50 o 
   3   3  16     6529.22     6770.42    277.61 o 
   4   3  16     2737.89     3047.52    141.61 o 
   5   3  16      946.17      929.68     52.61 o 
   6   3  16      631.12      625.33     55.93 o 
   7   3  16     1007.76      975.25    103.77 o 
   8   3  16       32.07       80.75     33.25 o 
   9   3  16       17.20      -19.40     33.86 o 
  10   3  16        1.26       19.03     30.99 o 
  11   3  16      115.86      129.33     47.35 o 
  12   3  16      194.11      124.73     32.09 o 
  13   3  16       35.50       79.32     47.88 o 
  14   3  16        0.46       -6.70     36.66 o 
 -13   4  16      114.61      102.45     35.73 o 
 -12   4  16        0.26      -52.25     35.68 o 
 -11   4  16       36.50       31.13     28.33 o 
 -10   4  16        1.35       13.55     22.67 o 
  -9   4  16        0.42      -32.26     25.37 o 
  -8   4  16       43.13       43.18     24.05 o 
  -7   4  16      366.90      351.47     34.74 o 
  -6   4  16        0.32       -6.65     20.12 o 
  -5   4  16      149.95      241.90     48.30 o 
  -4   4  16      659.47      675.74     54.46 o 
  -3   4  16      418.52      370.08     37.38 o 
  -2   4  16       54.01       41.62     14.98 o 
  -1   4  16      101.55      118.15     20.17 o 
   0   4  16      137.27      146.25     21.32 o 
   1   4  16      209.52      182.81     25.36 o 
   2   4  16      770.84      771.36     57.13 o 
   3   4  16      131.40      139.85     31.27 o 
   4   4  16      339.53      330.73     44.42 o 
   5   4  16      373.37      374.91     49.90 o 
   6   4  16       24.14       -4.66     32.51 o 
   7   4  16        0.95       18.23     30.70 o 
   8   4  16        9.38       10.62     31.26 o 
   9   4  16        3.13       29.01     36.74 o 
  10   4  16       91.17       83.44     37.26 o 
  11   4  16       41.00       51.32     38.83 o 
  12   4  16      327.64      354.04     57.61 o 
 -11   5  16       31.35       89.45     41.19 o 
 -10   5  16        5.02       11.36     34.85 o 
  -9   5  16      218.23      215.06     52.91 o 
  -8   5  16        0.11       21.58     27.94 o 
  -7   5  16      139.77      160.42     34.03 o 
  -6   5  16        7.50       34.49     60.34 o 
  -5   5  16      178.98      244.12     36.16 o 
  -4   5  16      152.90      143.90     41.23 o 
  -3   5  16        7.80        1.70     27.42 o 
  -2   5  16       13.19       36.39     37.85 o 
  -1   5  16       65.72       29.15     21.14 o 
   0   5  16       20.15      -16.04     22.65 o 
   1   5  16      262.19      269.69     38.33 o 
   2   5  16        7.99       14.86     22.81 o 
   3   5  16      153.61      127.94     30.91 o 
   4   5  16       13.24        0.88     25.18 o 
   5   5  16      433.12      437.59     75.16 o 
   6   5  16        0.18      -12.27     26.77 o 
   7   5  16       86.01       49.39     29.48 o 
   8   5  16        6.71        7.39     35.95 o 
   9   5  16       24.65       19.26     34.24 o 
  10   5  16       22.59       65.81     45.52 o 
  -8   6  16        8.28       75.36     46.14 o 
  -7   6  16        0.84      -13.08     54.66 o 
  -6   6  16       51.76       71.21     65.05 o 
  -5   6  16       31.49       35.57     52.88 o 
  -4   6  16        0.01       -7.40     46.10 o 
  -3   6  16       68.41      -27.17     47.03 o 
  -2   6  16       70.58       60.09     43.33 o 
  -1   6  16      143.34      208.28     50.04 o 
   0   6  16        1.76      -46.89     31.26 o 
   1   6  16       49.88       56.03     39.19 o 
   2   6  16       49.01       38.60     32.00 o 
   3   6  16       86.34       79.32     38.10 o 
   4   6  16       96.58       75.90     49.89 o 
   5   6  16        0.64       23.85     37.54 o 
   6   6  16      109.83       41.99     56.20 o 
   7   6  16      191.54      103.69     56.45 o 
 -16   1  17        0.24      -37.30     51.59 o 
 -15   1  17      206.89      225.78     43.93 o 
 -14   1  17      296.00      337.17     54.84 o 
 -13   1  17      131.91       79.07     25.38 o 
 -12   1  17       63.19       51.35     24.85 o 
 -11   1  17      403.44      394.28     38.02 o 
 -10   1  17       47.70       19.54     20.86 o 
  -9   1  17      172.82      197.14     27.13 o 
  -8   1  17     1444.65     1542.66     81.64 o 
  -7   1  17       77.74       43.70     18.34 o 
  -6   1  17        8.36       -7.07     12.36 o 
  -5   1  17       60.38       -1.36     14.15 o 
  -4   1  17     1054.73     1018.66     81.65 o 
  -3   1  17       95.49       73.30     15.03 o 
  -2   1  17      107.33       95.98     14.62 o 
  -1   1  17     3037.15     3041.90    111.53 o 
   0   1  17      591.19      644.62     26.82 o 
   1   1  17      242.61      215.72     14.82 o 
   2   1  17      110.89       87.51     14.53 o 
   3   1  17      279.86      257.95     13.74 o 
   4   1  17        4.01       14.09      6.88 o 
   5   1  17      101.39       81.59      9.89 o 
   6   1  17       55.01       37.18      7.18 o 
   7   1  17      198.93      209.26     16.45 o 
   8   1  17       21.58       24.70     13.84 o 
   9   1  17      207.19      126.25     36.05 o 
  10   1  17      156.75      151.51     35.53 o 
  11   1  17       45.08       44.36     23.72 o 
  12   1  17       94.97       93.26     24.93 o 
  13   1  17       12.16        9.60     24.19 o 
  14   1  17        5.20      -28.55     25.39 o 
  15   1  17      200.35      175.54     37.28 o 
 -16   2  17       18.87       36.69     41.91 o 
 -15   2  17      304.39      311.09     56.76 o 
 -14   2  17      307.52      295.06     44.04 o 
 -13   2  17        2.51       26.72     25.26 o 
 -12   2  17        2.97        7.74     21.37 o 
 -11   2  17        0.11       24.63     23.39 o 
 -10   2  17       32.34       46.75     30.14 o 
  -9   2  17     1783.63     1952.14    104.17 o 
  -8   2  17       48.03       57.53     17.17 o 
  -7   2  17      960.94     1010.56     39.67 o 
  -6   2  17     1461.10     1445.47     53.27 o 
  -5   2  17      408.07      343.42     23.30 o 
  -4   2  17      252.04      242.24     22.50 o 
  -3   2  17      121.15       83.12     11.89 o 
  -2   2  17       17.12        5.65     11.08 o 
  -1   2  17      430.31      405.09     22.15 o 
   0   2  17      828.69      796.22     34.58 o 
   1   2  17      114.17      125.60     13.71 o 
   2   2  17        4.85        6.44      9.57 o 
   3   2  17      331.99      301.91     29.66 o 
   4   2  17      137.38      124.22     12.30 o 
   5   2  17      603.42      650.50     23.74 o 
   6   2  17     1166.29     1297.34     55.62 o 
   7   2  17       39.15       52.71     18.52 o 
   8   2  17       27.76       19.41     16.50 o 
   9   2  17       86.79       84.87     24.55 o 
  10   2  17      598.98      707.60     67.24 o 
  11   2  17       59.25       88.39     25.54 o 
  12   2  17       20.45       50.60     34.29 o 
  13   2  17        1.75       -6.00     34.97 o 
  14   2  17       38.50       42.69     28.04 o 
 -15   3  17      122.66      109.74     42.63 o 
 -14   3  17        0.58       -8.15     30.46 o 
 -13   3  17      790.90      697.64     55.52 o 
 -12   3  17     1187.84     1225.39     67.24 o 
 -11   3  17      627.52      726.17     62.25 o 
 -10   3  17       32.83       33.61     20.52 o 
  -9   3  17      101.05      107.68     22.83 o 
  -8   3  17       47.00       34.13     17.75 o 
  -7   3  17        3.15       11.58     20.80 o 
  -6   3  17       32.58       10.40     19.29 o 
  -5   3  17      225.64      230.60     27.21 o 
  -4   3  17        0.02       25.10     11.61 o 
  -3   3  17      128.03      115.76     29.85 o 
  -2   3  17      658.20      768.67     46.89 o 
  -1   3  17      689.27      716.10     53.54 o 
   0   3  17       87.67       73.95     16.55 o 
   1   3  17        8.69       13.83      8.16 o 
   2   3  17     1108.92     1048.31     62.36 o 
   3   3  17       95.42      101.65     26.53 o 
   4   3  17      127.19      139.02     22.17 o 
   5   3  17        2.29       34.45     17.00 o 
   6   3  17        0.16       -1.41     16.96 o 
   7   3  17       37.75       59.44     48.70 o 
   8   3  17      179.79      148.07     30.83 o 
   9   3  17        4.02       15.71     26.48 o 
  10   3  17        7.40       -4.72     23.51 o 
  11   3  17       65.74       83.51     46.40 o 
  12   3  17       15.53        2.54     36.42 o 
  13   3  17       16.74       52.51     36.92 o 
 -13   4  17      935.48     1104.26     92.47 o 
 -12   4  17       81.53       37.56     37.38 o 
 -11   4  17        1.48       12.61     27.48 o 
 -10   4  17       75.47       39.94     23.65 o 
  -9   4  17      337.68      304.58     35.91 o 
  -8   4  17       41.36       32.68     34.80 o 
  -7   4  17        6.82       41.09     22.82 o 
  -6   4  17       24.55       16.46     25.20 o 
  -5   4  17      460.09      452.73     47.45 o 
  -4   4  17      666.26      674.97     67.17 o 
  -3   4  17      460.68      509.97     47.94 o 
  -2   4  17       29.82        9.21     14.45 o 
  -1   4  17      110.21      133.58     21.80 o 
   0   4  17      385.45      361.30     30.15 o 
   1   4  17      206.36      203.35     33.00 o 
   2   4  17       89.78      104.03     23.67 o 
   3   4  17       17.48        9.87     18.72 o 
   4   4  17       30.86       20.82     26.04 o 
   5   4  17      994.83     1057.08     96.86 o 
   6   4  17       45.72       79.67     48.03 o 
   7   4  17        4.85        0.31     26.21 o 
   8   4  17       10.63        0.45     28.82 o 
   9   4  17      196.86      173.21     37.84 o 
  10   4  17        0.11       11.97     31.67 o 
  11   4  17       10.64       97.76     38.64 o 
  12   4  17       15.87       13.91     39.76 o 
 -11   5  17       31.39      -27.28     32.45 o 
 -10   5  17        5.36       15.46     27.91 o 
  -9   5  17      128.29      136.65     38.15 o 
  -8   5  17       82.65       74.19     37.32 o 
  -7   5  17      450.64      541.33     52.25 o 
  -6   5  17     1150.42     1212.82     87.05 o 
  -5   5  17      109.00       92.86     36.80 o 
  -4   5  17      442.62      573.85     61.04 o 
  -3   5  17      380.50      388.03     49.20 o 
  -2   5  17      136.05      165.77     53.32 o 
  -1   5  17        2.61       27.01     27.83 o 
   0   5  17       24.03       71.18     37.90 o 
   1   5  17       37.50       67.26     25.54 o 
   2   5  17      221.62      239.46     52.49 o 
   3   5  17       22.87       36.29     32.48 o 
   4   5  17       46.08      145.66     33.96 o 
   5   5  17       81.83       60.39     32.69 o 
   6   5  17       96.82      112.97     36.48 o 
   7   5  17      309.04      245.54     68.14 o 
   8   5  17       24.88       54.52     32.34 o 
   9   5  17       45.76       90.63     36.19 o 
  10   5  17        0.95       12.65     94.77 o 
  -7   6  17        0.02       -4.34     86.21 o 
  -6   6  17      114.58       -7.09     79.57 o 
  -5   6  17       17.36      -11.52     51.47 o 
  -4   6  17      132.58       91.53     62.96 o 
  -3   6  17      238.18      238.98    108.38 o 
  -2   6  17        3.09        2.00     39.81 o 
  -1   6  17       37.59      -37.62     39.21 o 
   0   6  17      648.63      688.05     84.74 o 
   1   6  17       63.65       47.98     39.94 o 
   2   6  17      250.04      186.83     44.39 o 
   3   6  17       31.58        3.27     40.86 o 
   4   6  17        2.73       25.05     37.03 o 
   5   6  17      177.33       96.80     48.61 o 
   6   6  17      381.28      148.21     86.96 o 
 -16   0  18      206.60      259.36     65.75 o 
 -15   0  18      366.68      225.23     66.72 o 
 -14   0  18      186.64      153.82     46.63 o 
 -13   0  18        0.12        6.37     41.04 o 
 -12   0  18      245.64      238.16     60.74 o 
 -11   0  18      474.02      451.38     71.08 o 
 -10   0  18      274.11      338.78     64.91 o 
  -9   0  18       40.98       50.62     31.28 o 
  -8   0  18      401.04      338.04     73.95 o 
  -7   0  18      765.78      829.73     77.35 o 
  -6   0  18     1760.07     1871.43    145.85 o 
  -5   0  18     1931.54     1900.98    132.40 o 
  -4   0  18       25.58       23.35     20.17 o 
  -3   0  18       13.88       -7.81     20.23 o 
  -2   0  18     3119.39     2913.30    142.32 o 
  -1   0  18        0.40       -6.33     20.08 o 
   0   0  18     2808.64     3059.75    160.82 o 
   1   0  18     1746.41     1945.22     86.11 o 
   2   0  18       99.72       69.01     13.84 o 
   3   0  18       43.85       41.92     15.14 o 
   4   0  18      124.43      107.62     15.60 o 
   5   0  18      164.58      195.35     18.42 o 
   6   0  18      807.00      911.13     54.21 o 
   7   0  18      544.41      551.46     53.13 o 
   8   0  18      387.33      452.91     46.75 o 
   9   0  18        4.99       -3.60     20.56 o 
  10   0  18      129.97       76.16     18.87 o 
  11   0  18      152.80      150.05     27.52 o 
  12   0  18      454.92      509.68     48.25 o 
  13   0  18       30.14     -121.17     80.78 o 
  14   0  18        1.12       21.91     61.51 o 
  15   0  18       32.40       -5.52     71.75 o 
 -16   1  18       16.66       48.17     41.63 o 
 -15   1  18       62.54       72.18     34.25 o 
 -14   1  18        0.32      -17.02     26.80 o 
 -13   1  18       14.20       31.82     24.17 o 
 -12   1  18      398.63      399.41     44.44 o 
 -11   1  18        1.50      -45.38     39.42 o 
 -10   1  18      138.84      123.82     23.51 o 
  -9   1  18     1567.94     1682.96     86.80 o 
  -8   1  18      795.78      866.26     53.86 o 
  -7   1  18      638.09      617.22     37.25 o 
  -6   1  18     1757.42     1657.71     85.89 o 
  -5   1  18      368.22      389.00     26.72 o 
  -4   1  18      157.52      138.62     23.30 o 
  -3   1  18       40.77       10.78     11.95 o 
  -2   1  18      961.99     1042.56     43.97 o 
  -1   1  18      681.26      715.33     36.11 o 
   0   1  18       92.47       44.29     13.34 o 
   1   1  18     1450.19     1433.57     57.55 o 
   2   1  18      569.20      489.67     22.68 o 
   3   1  18      293.74      267.06     15.80 o 
   4   1  18     2126.26     2170.65     67.49 o 
   5   1  18        1.02        8.38      6.77 o 
   6   1  18        0.12       15.89      7.65 o 
   7   1  18      572.27      583.88     25.97 o 
   8   1  18        3.43       -6.42     10.98 o 
   9   1  18       49.37       48.12     14.60 o 
  10   1  18       18.14       33.13     21.07 o 
  11   1  18       33.94       60.12     27.67 o 
  12   1  18       51.35       76.96     25.97 o 
  13   1  18      146.65      111.25     36.27 o 
  14   1  18       26.79       41.77     26.65 o 
 -15   2  18      105.01       91.17     34.06 o 
 -14   2  18       60.86       88.14     31.45 o 
 -13   2  18       83.70       59.65     29.64 o 
 -12   2  18        6.37       -1.35     25.69 o 
 -11   2  18      206.16      183.17     27.84 o 
 -10   2  18      202.42      174.39     26.61 o 
  -9   2  18        0.46       14.00     21.74 o 
  -8   2  18      734.99      775.82     45.70 o 
  -7   2  18      283.80      243.95     20.28 o 
  -6   2  18      226.83      208.55     17.32 o 
  -5   2  18      520.29      590.63     32.54 o 
  -4   2  18        4.93       12.06     11.40 o 
  -3   2  18      437.57      418.94     37.00 o 
  -2   2  18      732.22      846.90     43.24 o 
  -1   2  18        1.09       -3.76      9.36 o 
   0   2  18      726.44      607.75     29.10 o 
   1   2  18     2079.95     2255.72     75.14 o 
   2   2  18      440.40      440.58     32.73 o 
   3   2  18       15.91       23.96     10.65 o 
   4   2  18        5.75        1.13      7.01 o 
   5   2  18     1972.30     1994.33     58.79 o 
   6   2  18     3461.40     4007.34    167.63 o 
   7   2  18        2.46      -13.03     18.28 o 
   8   2  18      475.74      532.29     52.89 o 
   9   2  18      114.57      137.52     37.82 o 
  10   2  18        3.56        3.26     24.43 o 
  11   2  18       25.40       -8.34     23.51 o 
  12   2  18       63.88       81.12     28.53 o 
  13   2  18      108.66       37.63     43.09 o 
  14   2  18       10.04       27.42     40.73 o 
 -14   3  18       14.32      -23.76     37.07 o 
 -13   3  18        1.16       -1.46     31.29 o 
 -12   3  18       11.77      -22.46     23.01 o 
 -11   3  18        8.23       17.88     28.78 o 
 -10   3  18       85.13       79.30     23.97 o 
  -9   3  18       81.42       63.10     23.71 o 
  -8   3  18       11.08        1.77     22.00 o 
  -7   3  18      172.71      164.95     30.01 o 
  -6   3  18      296.05      295.85     48.15 o 
  -5   3  18      354.19      289.16     33.01 o 
  -4   3  18       82.45       82.93     18.77 o 
  -3   3  18     1833.19     1862.88     87.25 o 
  -2   3  18      144.49      149.33     19.69 o 
  -1   3  18     1033.94      985.81     67.55 o 
   0   3  18       64.52       77.85     14.03 o 
   1   3  18       69.53       53.61     15.68 o 
   2   3  18     3156.59     3681.01    201.71 o 
   3   3  18       10.40       32.87     27.28 o 
   4   3  18      131.01      186.81     53.51 o 
   5   3  18      124.25      104.62     23.87 o 
   6   3  18      151.16      126.28     26.74 o 
   7   3  18      733.63      786.84     80.88 o 
   8   3  18      132.93       38.45     31.03 o 
   9   3  18        3.63      -29.99     22.77 o 
  10   3  18       92.92      127.60     35.10 o 
  11   3  18        2.13      -17.94     41.62 o 
  12   3  18       27.64       65.62     34.64 o 
  13   3  18      199.56      165.52     42.89 o 
 -13   4  18        7.94        7.55     35.48 o 
 -12   4  18       45.03      111.38     34.41 o 
 -11   4  18      125.44      153.18     36.78 o 
 -10   4  18      125.09      127.61     28.66 o 
  -9   4  18        5.38       16.16     43.15 o 
  -8   4  18       32.33       48.40     27.82 o 
  -7   4  18       13.14       51.07     26.81 o 
  -6   4  18       86.32      159.91     42.37 o 
  -5   4  18       83.45       82.63     28.99 o 
  -4   4  18      443.31      383.29     40.56 o 
  -3   4  18        8.28       16.30     14.91 o 
  -2   4  18      417.20      412.62     36.83 o 
  -1   4  18       96.08       66.30     25.39 o 
   0   4  18      120.40      113.80     27.68 o 
   1   4  18        1.21        1.16     22.65 o 
   2   4  18       79.32       71.51     23.48 o 
   3   4  18     1149.19     1170.90     90.03 o 
   4   4  18      385.13      389.02     43.20 o 
   5   4  18      528.15      567.57     63.48 o 
   6   4  18       31.44       47.10     35.96 o 
   7   4  18       15.80       -5.93     21.81 o 
   8   4  18      246.58      206.27     34.67 o 
   9   4  18       87.36       60.53     33.78 o 
  10   4  18       52.73       53.82     37.66 o 
  11   4  18        1.79      -38.99     42.54 o 
 -11   5  18       11.07       -8.21     41.17 o 
 -10   5  18       27.95       43.83     35.71 o 
  -9   5  18      138.55      140.24     50.19 o 
  -8   5  18       15.13       -1.96     35.50 o 
  -7   5  18       39.39        8.09     32.13 o 
  -6   5  18       18.03      -25.20     33.24 o 
  -5   5  18       18.95        2.42     28.58 o 
  -4   5  18        8.59      -18.86     30.17 o 
  -3   5  18        0.54      -24.68     40.76 o 
  -2   5  18       11.45       30.71     42.61 o 
  -1   5  18        1.20      -19.77     41.02 o 
   0   5  18       17.70      -33.24     27.53 o 
   1   5  18       38.40       26.53     31.23 o 
   2   5  18       61.97       41.13     25.85 o 
   3   5  18      175.71      209.08     34.39 o 
   4   5  18      152.31      127.79     35.73 o 
   5   5  18       59.14       88.83     40.78 o 
   6   5  18        3.75       25.44     44.81 o 
   7   5  18      135.37       85.32     39.32 o 
   8   5  18        5.29      -24.56     42.92 o 
   9   5  18       31.10        0.18     37.05 o 
  -7   6  18       26.17       24.25     67.97 o 
  -6   6  18       27.16      153.10     72.48 o 
  -5   6  18        0.26      -23.92    119.62 o 
  -4   6  18       62.63      132.38     95.10 o 
  -3   6  18      135.00      239.31     66.29 o 
  -2   6  18       34.63       62.68     36.54 o 
  -1   6  18       28.58       15.79     45.69 o 
   0   6  18        4.09       40.55     41.95 o 
   1   6  18        9.09        6.16     51.80 o 
   2   6  18      316.62      374.53     61.72 o 
   3   6  18       86.44      114.22     50.24 o 
   4   6  18        4.00       17.44     42.57 o 
   5   6  18       12.40       19.36     52.02 o 
 -16   1  19        1.45      -15.05     42.21 o 
 -15   1  19       73.61       79.76     34.80 o 
 -14   1  19        4.65       22.66     32.30 o 
 -13   1  19       32.32       79.56     37.26 o 
 -12   1  19       74.64       76.70     42.54 o 
 -11   1  19      164.85      169.23     30.79 o 
 -10   1  19       23.18       61.94     24.49 o 
  -9   1  19      167.00      137.12     23.39 o 
  -8   1  19        0.22       33.33     19.47 o 
  -7   1  19       73.67       75.28     23.61 o 
  -6   1  19       18.22       27.08     16.15 o 
  -5   1  19      738.69      679.96     44.87 o 
  -4   1  19      153.41      134.21     18.94 o 
  -3   1  19      530.99      557.11     49.04 o 
  -2   1  19      873.65      760.05     53.36 o 
  -1   1  19     1029.93     1033.46     44.17 o 
   0   1  19     1222.00     1227.40     57.99 o 
   1   1  19      210.21      179.77     21.58 o 
   2   1  19       91.19       90.75     12.56 o 
   3   1  19       96.15       91.78     11.06 o 
   4   1  19      137.11      131.20     14.05 o 
   5   1  19       10.43       10.56      7.95 o 
   6   1  19        0.44        2.24     10.11 o 
   7   1  19      165.31      147.70     20.72 o 
   8   1  19     1480.33     1518.02     74.41 o 
   9   1  19       71.00       70.18     19.72 o 
  10   1  19       60.43       45.93     23.57 o 
  11   1  19      137.93      116.41     27.72 o 
  12   1  19        7.19        6.75     25.63 o 
  13   1  19        2.43       -0.78     43.34 o 
  14   1  19        3.27       -8.00     28.65 o 
 -15   2  19       39.62        3.21     53.94 o 
 -14   2  19        0.33       41.63     28.51 o 
 -13   2  19        2.53       24.75     26.09 o 
 -12   2  19      620.25      664.75     55.58 o 
 -11   2  19      197.07      203.98     36.42 o 
 -10   2  19       26.00       79.21     30.17 o 
  -9   2  19      823.28      966.36     73.02 o 
  -8   2  19       65.49       81.72     23.67 o 
  -7   2  19      177.56      167.12     16.98 o 
  -6   2  19       17.28        9.01     14.04 o 
  -5   2  19      226.26      209.10     17.93 o 
  -4   2  19        0.31       -5.24     10.92 o 
  -3   2  19       14.12       33.29     14.39 o 
  -2   2  19      803.52      825.32     42.91 o 
  -1   2  19        2.96        0.82      9.26 o 
   0   2  19      164.37      142.33     16.24 o 
   1   2  19     6511.02     6672.69    241.63 o 
   2   2  19     1067.15     1030.14     46.30 o 
   3   2  19      971.98      965.56     47.39 o 
   4   2  19     4754.93     4999.00    231.30 o 
   5   2  19       19.81       16.39     10.79 o 
   6   2  19       40.66       41.43     19.81 o 
   7   2  19      625.05      717.54     62.12 o 
   8   2  19        1.58       52.14     21.63 o 
   9   2  19       27.70       27.10     23.48 o 
  10   2  19        2.48       32.71     29.32 o 
  11   2  19       77.07       62.20     33.72 o 
  12   2  19       38.70       33.56     23.94 o 
  13   2  19       34.87       -0.50     29.44 o 
 -14   3  19       12.46       -1.69     33.76 o 
 -13   3  19       11.70      -30.49     23.79 o 
 -12   3  19        3.56       -7.20     27.97 o 
 -11   3  19       38.96       69.48     27.49 o 
 -10   3  19       36.22       69.55     27.55 o 
  -9   3  19       32.95       29.81     27.00 o 
  -8   3  19       35.57       66.03     25.14 o 
  -7   3  19      501.59      540.33     45.82 o 
  -6   3  19      216.83      264.28     63.08 o 
  -5   3  19      638.12      561.54     38.56 o 
  -4   3  19       83.99       96.16     17.96 o 
  -3   3  19      137.48      158.19     20.31 o 
  -2   3  19      562.43      578.12     51.92 o 
  -1   3  19      158.24      156.68     16.45 o 
   0   3  19      118.98       89.67     15.48 o 
   1   3  19      731.71      821.23     71.44 o 
   2   3  19     2795.90     2931.23    164.84 o 
   3   3  19     1420.38     1599.17    102.71 o 
   4   3  19      324.32      368.57     44.24 o 
   5   3  19      448.15      456.02     47.28 o 
   6   3  19      209.13      277.62     33.58 o 
   7   3  19       28.94       37.55     22.77 o 
   8   3  19      222.42      122.01     54.46 o 
   9   3  19       10.36       -0.90     28.64 o 
  10   3  19      134.85      135.67     35.71 o 
  11   3  19      156.07      196.62     38.97 o 
  12   3  19      108.11      163.33     45.06 o 
 -13   4  19       65.62       90.06     49.73 o 
 -12   4  19       58.70      131.23     39.74 o 
 -11   4  19      241.31      312.84     50.93 o 
 -10   4  19       71.83       62.24     30.26 o 
  -9   4  19       62.94       27.85     28.16 o 
  -8   4  19      103.53       87.84     37.05 o 
  -7   4  19       29.23       84.02     28.87 o 
  -6   4  19       20.05       31.65     29.10 o 
  -5   4  19      520.87      501.98     44.03 o 
  -4   4  19      328.29      327.52     50.73 o 
  -3   4  19       96.42      116.94     23.04 o 
  -2   4  19       33.04       23.69     18.46 o 
  -1   4  19      221.46      213.48     25.31 o 
   0   4  19      199.23      212.40     45.03 o 
   1   4  19       21.22        9.98     35.30 o 
   2   4  19       17.97       17.04     23.07 o 
   3   4  19        0.24      -12.96     20.99 o 
   4   4  19       34.72        0.35     28.18 o 
   5   4  19      374.05      340.65     41.31 o 
   6   4  19      268.74      343.31     49.42 o 
   7   4  19        5.58      -34.97     26.57 o 
   8   4  19       18.01       13.06     29.69 o 
   9   4  19      236.35      266.95     42.28 o 
  10   4  19      566.18      665.15     77.82 o 
  11   4  19       11.28      -33.09     38.92 o 
 -10   5  19       47.66       83.58     64.21 o 
  -9   5  19       12.90      -29.01     49.94 o 
  -8   5  19      386.08      439.13     94.09 o 
  -7   5  19      232.70      212.82     38.66 o 
  -6   5  19      146.01      200.34     65.67 o 
  -5   5  19      284.48      191.00     62.18 o 
  -4   5  19       61.73       86.17     50.63 o 
  -3   5  19       17.92       14.47     46.49 o 
  -2   5  19        7.21        1.41     42.24 o 
  -1   5  19      267.62      348.65     71.79 o 
   0   5  19      302.83      280.25     77.88 o 
   1   5  19        0.09       15.82     28.70 o 
   2   5  19      788.57      902.85     75.16 o 
   3   5  19      321.49      312.60     43.65 o 
   4   5  19       31.67       54.64     29.44 o 
   5   5  19       52.07       -0.74     34.92 o 
   6   5  19       50.00       31.37     37.75 o 
   7   5  19      189.36      105.57     53.59 o 
   8   5  19        1.15       17.22     31.66 o 
  -6   6  19       55.02        8.92     56.12 o 
  -5   6  19      153.37       84.69     66.10 o 
  -4   6  19      268.28      377.00     87.97 o 
  -3   6  19       55.78       78.64     94.24 o 
  -2   6  19      300.69      369.10     67.04 o 
  -1   6  19        0.93       -3.45     40.93 o 
   0   6  19       18.67       39.93     48.45 o 
   1   6  19       50.55       79.48     46.61 o 
   2   6  19        1.94       47.51     55.12 o 
   3   6  19       35.09       20.39     73.62 o 
   4   6  19       10.44       51.23     48.81 o 
 -16   0  20      323.64      376.05     93.31 o 
 -15   0  20      380.97      430.85     85.10 o 
 -14   0  20       94.32      142.74     51.25 o 
 -13   0  20      266.89      208.17     61.34 o 
 -12   0  20      543.17      537.39     81.56 o 
 -11   0  20        7.12        0.10     32.45 o 
 -10   0  20        4.67      -19.44     26.38 o 
  -9   0  20      105.42       41.68     32.28 o 
  -8   0  20     1122.70     1116.87     99.09 o 
  -7   0  20      147.55      176.33     50.45 o 
  -6   0  20     3439.06     3384.01    242.68 o 
  -5   0  20     3001.58     3157.95    201.18 o 
  -4   0  20      918.36      814.81    104.66 o 
  -3   0  20      636.90      778.07    122.03 o 
  -2   0  20     5732.67     5668.95    372.31 o 
  -1   0  20      433.34      462.71     61.33 o 
   0   0  20      420.75      441.35     29.77 o 
   1   0  20      173.90      144.51     19.56 o 
   2   0  20      727.62      782.61     53.88 o 
   3   0  20      163.75      151.61     19.16 o 
   4   0  20      364.91      326.93     34.91 o 
   5   0  20     1470.80     1603.55    105.33 o 
   6   0  20       20.11       39.58     21.44 o 
   7   0  20      120.94      187.03     26.07 o 
   8   0  20      334.60      367.49     46.03 o 
   9   0  20       16.73       86.86     33.85 o 
  10   0  20      119.86       72.83     31.00 o 
  11   0  20       25.96       21.84     20.09 o 
  12   0  20       62.58       80.51     53.19 o 
  13   0  20       13.04      -13.49     58.40 o 
  14   0  20      493.36      727.18    146.70 o 
 -15   1  20       39.17       42.66     38.87 o 
 -14   1  20       10.96       47.01     35.37 o 
 -13   1  20      655.62      560.33     81.64 o 
 -12   1  20      278.81      226.50     40.94 o 
 -11   1  20       23.28       60.32     27.25 o 
 -10   1  20       32.07       43.60     21.43 o 
  -9   1  20      340.24      435.10     38.41 o 
  -8   1  20      354.39      344.71     32.61 o 
  -7   1  20      205.34       96.75     25.02 o 
  -6   1  20      125.32      154.38     24.33 o 
  -5   1  20       55.22       72.88     15.40 o 
  -4   1  20      234.47      205.05     28.24 o 
  -3   1  20      971.36      972.61     72.48 o 
  -2   1  20     2442.58     2634.87    100.40 o 
  -1   1  20       14.10       22.46     12.05 o 
   0   1  20      155.75      131.82     16.55 o 
   1   1  20     1854.38     1870.28     84.59 o 
   2   1  20        3.24        6.04      9.41 o 
   3   1  20      102.84       85.29     11.41 o 
   4   1  20        0.26        0.99     11.32 o 
   5   1  20      848.35      851.43     41.43 o 
   6   1  20      211.41      178.38     15.02 o 
   7   1  20      465.75      428.87     45.56 o 
   8   1  20        2.72       12.25     11.71 o 
   9   1  20      189.76      194.18     28.08 o 
  10   1  20       40.08       58.07     24.94 o 
  11   1  20       41.55       57.05     27.22 o 
  12   1  20       10.79       48.36     32.11 o 
  13   1  20      287.68      217.23     44.58 o 
  14   1  20       97.84       67.74     58.75 o 
 -15   2  20        8.54       27.39     45.05 o 
 -14   2  20       27.95       70.22     40.90 o 
 -13   2  20       47.16      -24.17     30.61 o 
 -12   2  20      144.04      217.95     37.70 o 
 -11   2  20      616.66      655.87     86.83 o 
 -10   2  20      329.37      353.10     36.23 o 
  -9   2  20        0.90       -0.81     30.09 o 
  -8   2  20       22.61       26.71     23.21 o 
  -7   2  20      817.33      882.41     44.74 o 
  -6   2  20       25.93       45.46     15.74 o 
  -5   2  20       17.14       37.67     16.20 o 
  -4   2  20       47.98       72.66     16.67 o 
  -3   2  20      131.42      136.36     19.81 o 
  -2   2  20       80.74       91.50     15.38 o 
  -1   2  20     3422.66     3487.30    145.73 o 
   0   2  20        3.57       22.12     14.51 o 
   1   2  20       34.98       25.90     14.10 o 
   2   2  20      275.20      276.92     22.62 o 
   3   2  20      218.87      249.52     28.53 o 
   4   2  20      394.01      363.84     28.34 o 
   5   2  20       40.46       35.86     11.04 o 
   6   2  20      455.01      422.76     21.30 o 
   7   2  20      162.58      126.04     21.40 o 
   8   2  20      128.35      104.26     28.89 o 
   9   2  20      229.72      166.10     34.62 o 
  10   2  20       35.73       31.14     33.80 o 
  11   2  20        0.62       -0.22     27.92 o 
  12   2  20       15.37      -14.52     34.28 o 
  13   2  20      115.77       75.78     36.49 o 
 -14   3  20      468.86      332.08     59.07 o 
 -13   3  20        2.33        6.48     28.47 o 
 -12   3  20        4.45       -0.94     29.44 o 
 -11   3  20       29.59        9.19     25.92 o 
 -10   3  20      140.70      203.29     38.87 o 
  -9   3  20      127.57      113.69     30.41 o 
  -8   3  20      154.00      131.76     32.03 o 
  -7   3  20      134.12       77.26     27.83 o 
  -6   3  20      248.44      185.33     38.84 o 
  -5   3  20        1.46      -19.82     13.22 o 
  -4   3  20      150.29      187.12     20.87 o 
  -3   3  20      205.20      185.06     30.11 o 
  -2   3  20       53.92       57.25     14.24 o 
  -1   3  20     1638.20     1630.60     87.11 o 
   0   3  20     1297.00     1345.03     66.71 o 
   1   3  20      297.18      371.38     37.46 o 
   2   3  20      100.36       75.86     29.72 o 
   3   3  20       13.38       13.58     24.14 o 
   4   3  20       81.87       90.85     26.59 o 
   5   3  20      253.71      203.60     28.09 o 
   6   3  20       79.00      163.65     31.52 o 
   7   3  20       60.71       92.84     27.36 o 
   8   3  20       35.84       40.35     24.90 o 
   9   3  20        6.98      -27.05     27.76 o 
  10   3  20        1.34       24.08     28.48 o 
  11   3  20       34.89       25.45     55.62 o 
  12   3  20        0.01       11.93     38.28 o 
 -12   4  20       56.87       53.54     50.49 o 
 -11   4  20       80.68      106.77     44.63 o 
 -10   4  20        2.45       28.87     32.93 o 
  -9   4  20       22.85       17.31     30.29 o 
  -8   4  20      508.27      381.21     60.12 o 
  -7   4  20        5.00      -11.84     27.40 o 
  -6   4  20        2.41       -0.78     23.73 o 
  -5   4  20      294.44      257.26     43.28 o 
  -4   4  20      103.86      140.66     31.05 o 
  -3   4  20      499.29      554.31     59.58 o 
  -2   4  20       17.63       22.75     19.26 o 
  -1   4  20      219.18      276.25     51.51 o 
   0   4  20      101.26      102.30     30.33 o 
   1   4  20      187.56      119.26     30.29 o 
   2   4  20      132.17      207.02     33.18 o 
   3   4  20       74.72       45.84     27.10 o 
   4   4  20      116.47       87.19     45.87 o 
   5   4  20      584.12      484.64     56.84 o 
   6   4  20       29.07      -10.02     30.40 o 
   7   4  20      151.89      157.09     37.96 o 
   8   4  20       89.82      148.58     38.16 o 
   9   4  20        0.13       -1.25     29.62 o 
  10   4  20       38.75       -1.51     29.74 o 
 -10   5  20       81.83      144.42     43.50 o 
  -9   5  20       26.53      -25.12     45.29 o 
  -8   5  20       12.32        7.81     40.38 o 
  -7   5  20        7.24      -31.13     40.66 o 
  -6   5  20       38.95       13.28     37.23 o 
  -5   5  20        7.69       51.41     40.75 o 
  -4   5  20      184.33      235.71     87.37 o 
  -3   5  20      142.88      169.87     79.21 o 
  -2   5  20       92.36      108.87     70.03 o 
  -1   5  20       98.16       61.18     49.30 o 
   0   5  20      164.33      118.73     35.31 o 
   1   5  20      101.96      118.01     31.59 o 
   2   5  20        8.77       17.65     24.38 o 
   3   5  20       36.05       23.06     29.88 o 
   4   5  20       35.97       55.23     28.87 o 
   5   5  20        1.04       18.37     41.39 o 
   6   5  20       35.88       73.19     35.93 o 
   7   5  20        0.05       12.68     37.35 o 
   8   5  20       28.01       15.27     59.12 o 
  -5   6  20        7.02       47.96     58.56 o 
  -4   6  20       27.59      115.83     65.88 o 
  -3   6  20        0.00      -45.09    137.83 o 
  -2   6  20       24.30       -3.75     62.59 o 
  -1   6  20       95.65       90.03     40.40 o 
   0   6  20      267.02      322.62     63.03 o 
   1   6  20       90.40       86.90     53.14 o 
   2   6  20      202.29      240.51     62.07 o 
   3   6  20      212.48      127.74     72.20 o 
 -15   1  21       39.19        8.56     35.59 o 
 -14   1  21        6.16       26.86     29.35 o 
 -13   1  21        0.88       24.01     30.60 o 
 -12   1  21      286.34      235.06     35.06 o 
 -11   1  21       51.28       26.39     30.66 o 
 -10   1  21      296.88      276.80     36.30 o 
  -9   1  21      869.76      915.91     68.16 o 
  -8   1  21      475.54      465.84     40.07 o 
  -7   1  21        0.67       -6.25     18.55 o 
  -6   1  21        0.18       19.22     16.92 o 
  -5   1  21      425.74      360.39     27.67 o 
  -4   1  21        7.72        5.48     14.46 o 
  -3   1  21       27.28       32.46     14.31 o 
  -2   1  21      290.10      265.11     28.94 o 
  -1   1  21      841.32      782.40     52.11 o 
   0   1  21      204.66      176.07     35.51 o 
   1   1  21      214.97      179.42     23.29 o 
   2   1  21      103.57       90.38     14.77 o 
   3   1  21      538.06      507.49     28.28 o 
   4   1  21      388.37      371.46     31.24 o 
   5   1  21        3.94       19.20     14.79 o 
   6   1  21      634.82      682.36     35.39 o 
   7   1  21        1.85       -1.06     13.19 o 
   8   1  21       78.43       58.34     13.25 o 
   9   1  21        0.95       -6.10     19.15 o 
  10   1  21      172.00      231.73     32.50 o 
  11   1  21       14.74        4.93     26.22 o 
  12   1  21       23.34       -3.54     30.12 o 
  13   1  21      138.29       99.42     34.01 o 
 -14   2  21       41.43       28.07     38.51 o 
 -13   2  21      171.25      227.18     43.60 o 
 -12   2  21      218.39      198.91     42.93 o 
 -11   2  21        3.88       -4.46     31.22 o 
 -10   2  21      399.53      448.10     60.58 o 
  -9   2  21      312.42      251.14     37.88 o 
  -8   2  21       28.14       54.28     21.40 o 
  -7   2  21      485.50      459.02     33.27 o 
  -6   2  21       90.47      139.54     19.90 o 
  -5   2  21      189.52      122.75     21.85 o 
  -4   2  21        0.28        6.46     14.20 o 
  -3   2  21      446.85      391.21     30.43 o 
  -2   2  21       21.74       51.31     18.55 o 
  -1   2  21      906.60      866.61     53.44 o 
   0   2  21      189.00      234.04     24.91 o 
   1   2  21       11.09       23.39     18.20 o 
   2   2  21      323.88      316.04     36.29 o 
   3   2  21      194.24      218.03     21.41 o 
   4   2  21        4.79       -1.18     18.44 o 
   5   2  21      112.44       88.87     15.41 o 
   6   2  21      243.97      253.76     27.39 o 
   7   2  21       21.90       42.60     21.84 o 
   8   2  21       49.38       57.55     23.52 o 
   9   2  21        3.14      -14.39     22.16 o 
  10   2  21      115.24      105.30     32.86 o 
  11   2  21      181.67      203.80     58.65 o 
  12   2  21        2.01       -2.54     43.85 o 
  13   2  21       48.55       31.77     38.21 o 
 -13   3  21      128.29      223.24     50.39 o 
 -12   3  21       27.48       82.05     32.09 o 
 -11   3  21        0.72      -32.10     29.02 o 
 -10   3  21      244.87      254.31     35.79 o 
  -9   3  21      131.72      118.11     36.18 o 
  -8   3  21       56.57      121.43     30.27 o 
  -7   3  21       97.97       90.21     29.53 o 
  -6   3  21      416.46      567.04     49.45 o 
  -5   3  21        0.36       14.62     20.61 o 
  -4   3  21        1.00       13.92     19.98 o 
  -3   3  21      553.41      488.50     39.34 o 
  -2   3  21       69.69       39.29     15.15 o 
  -1   3  21      276.48      295.19     33.61 o 
   0   3  21       54.40       33.45     17.70 o 
   1   3  21       73.12       94.08     43.06 o 
   2   3  21       99.28      105.73     25.78 o 
   3   3  21        5.80       13.48     29.74 o 
   4   3  21      202.40      160.33     23.25 o 
   5   3  21       56.86      102.47     23.23 o 
   6   3  21      530.38      560.97     59.08 o 
   7   3  21      215.28      253.37     37.75 o 
   8   3  21        4.92        0.19     22.91 o 
   9   3  21       42.75       11.50     29.51 o 
  10   3  21       31.47       83.45     38.43 o 
  11   3  21        1.85       11.73     36.88 o 
  12   3  21       53.07       55.74     46.22 o 
 -12   4  21       70.39       67.38     63.50 o 
 -11   4  21       38.21      116.29     53.33 o 
 -10   4  21        8.01       29.98     37.34 o 
  -9   4  21        0.04       55.65     32.40 o 
  -8   4  21      136.34      203.58     61.95 o 
  -7   4  21      907.16     1132.82    141.57 o 
  -6   4  21      115.19       53.43     27.69 o 
  -5   4  21       29.90       12.02     25.24 o 
  -4   4  21      621.35      598.39     90.38 o 
  -3   4  21        7.41       -4.02     27.36 o 
  -2   4  21       24.94       44.79     18.98 o 
  -1   4  21        7.38      -33.80     30.89 o 
   0   4  21      334.59      386.06     67.35 o 
   1   4  21       37.40       17.64     26.66 o 
   2   4  21        0.29       57.30     34.70 o 
   3   4  21        5.81       -0.25     29.35 o 
   4   4  21        0.63       13.09     27.45 o 
   5   4  21      556.12      579.94     58.17 o 
   6   4  21      414.87      440.94     54.46 o 
   7   4  21        0.02      -16.69     30.31 o 
   8   4  21      210.22      240.60     46.51 o 
   9   4  21      103.19      115.41     43.00 o 
  10   4  21       27.97        2.60     38.25 o 
  -9   5  21       31.40       97.84     51.14 o 
  -8   5  21        0.89       46.22     45.69 o 
  -7   5  21        0.16       34.93     37.95 o 
  -6   5  21       47.24       24.96     33.98 o 
  -5   5  21       19.03        5.84     51.66 o 
  -4   5  21       76.60       -3.77     49.84 o 
  -3   5  21       24.98       18.30     47.16 o 
  -2   5  21       50.54       16.06     73.51 o 
  -1   5  21      158.19      335.37    148.94 o 
   0   5  21        2.82       13.28     43.77 o 
   1   5  21       41.93       -1.98     24.46 o 
   2   5  21       92.21      109.66     32.01 o 
   3   5  21       38.58      -30.87     31.62 o 
   4   5  21        5.40       12.94     31.15 o 
   5   5  21       64.67       61.92     40.12 o 
   6   5  21       14.48       23.81     33.44 o 
   7   5  21      289.83      249.95     53.31 o 
  -4   6  21      117.87       60.23     64.71 o 
  -3   6  21       12.94      -49.45     62.98 o 
  -2   6  21      120.56      117.27     70.66 o 
  -1   6  21      186.07      266.36     63.79 o 
   0   6  21       28.37       87.28     59.34 o 
   1   6  21       36.58       64.48     51.31 o 
   2   6  21      195.26      103.22     47.23 o 
 -15   0  22       77.86      156.19     56.19 o 
 -14   0  22        7.75       40.23     43.99 o 
 -13   0  22      161.34      129.06    115.65 o 
 -12   0  22      714.17      690.49    125.80 o 
 -11   0  22       62.80       73.22     48.55 o 
 -10   0  22       10.50       34.45     39.57 o 
  -9   0  22     1115.86     1041.26    116.84 o 
  -8   0  22      216.50      240.46     58.76 o 
  -7   0  22      363.85      398.18     63.64 o 
  -6   0  22     3529.28     3796.08    258.98 o 
  -5   0  22       98.71       68.87     38.97 o 
  -4   0  22     1821.47     1898.84    140.02 o 
  -3   0  22        1.05       25.04     26.40 o 
  -2   0  22      348.26      278.19     57.37 o 
  -1   0  22       50.36       41.16     48.38 o 
   0   0  22        7.21      -12.08     14.36 o 
   1   0  22       80.24       86.00     15.21 o 
   2   0  22       48.66       45.27     16.06 o 
   3   0  22     1786.69     1842.23    122.22 o 
   4   0  22     1692.92     1850.88    133.53 o 
   5   0  22      108.28       96.51     33.54 o 
   6   0  22     1468.52     1303.22     91.20 o 
   7   0  22     1077.26     1215.07    124.50 o 
   8   0  22       65.30       53.02     21.97 o 
   9   0  22        0.44       28.08     22.57 o 
  10   0  22       13.85       -4.14     23.04 o 
  11   0  22       11.10       61.38     59.77 o 
  12   0  22        3.66      146.46     99.50 o 
  13   0  22      930.11     1090.66    175.70 o 
 -15   1  22        5.53       33.90     40.34 o 
 -14   1  22       23.72       31.65     39.07 o 
 -13   1  22       20.18       31.14     30.43 o 
 -12   1  22       73.87      102.71     42.47 o 
 -11   1  22       67.49       47.46     32.22 o 
 -10   1  22       19.18       37.16     26.41 o 
  -9   1  22       20.03       49.76     25.20 o 
  -8   1  22      318.29      383.09     59.06 o 
  -7   1  22        1.29       33.61     28.49 o 
  -6   1  22       39.88       47.18     17.94 o 
  -5   1  22      517.14      569.30     51.39 o 
  -4   1  22     1986.42     2148.59     90.52 o 
  -3   1  22      518.78      524.09     50.80 o 
  -2   1  22      412.09      410.08     26.86 o 
  -1   1  22      889.16      833.56     48.10 o 
   0   1  22     1873.81     1862.42    103.13 o 
   1   1  22      182.67      172.21     18.93 o 
   2   1  22       11.77       22.20     11.49 o 
   3   1  22       46.33       47.78     17.86 o 
   4   1  22      303.66      251.40     27.92 o 
   5   1  22       38.15       32.82     18.16 o 
   6   1  22      270.94      308.44     31.65 o 
   7   1  22       96.57       74.82     16.19 o 
   8   1  22        0.35       13.73     12.30 o 
   9   1  22      535.69      580.04     66.14 o 
  10   1  22      146.49      143.33     36.01 o 
  11   1  22        0.04      -14.38     23.39 o 
  12   1  22       16.32       -3.98     26.55 o 
  13   1  22        7.52      -95.42    102.31 o 
 -14   2  22       56.05       42.94     43.12 o 
 -13   2  22        4.90       24.75     32.20 o 
 -12   2  22      129.79       53.98     34.22 o 
 -11   2  22      285.00      427.64     60.23 o 
 -10   2  22      132.82       75.86     32.25 o 
  -9   2  22        3.60        4.75     33.84 o 
  -8   2  22       19.52       15.44     21.67 o 
  -7   2  22       41.97       77.57     18.38 o 
  -6   2  22      967.69     1092.06     65.91 o 
  -5   2  22       43.78       45.44     16.48 o 
  -4   2  22        2.75       14.58     14.72 o 
  -3   2  22        0.95        4.41     13.80 o 
  -2   2  22      304.27      342.87     29.67 o 
  -1   2  22      121.96      114.20     24.63 o 
   0   2  22       59.56       57.09     16.45 o 
   1   2  22     1492.19     1638.93     95.11 o 
   2   2  22      822.07      892.50     62.10 o 
   3   2  22     2150.96     2299.24    105.27 o 
   4   2  22      892.48      922.94     55.65 o 
   5   2  22       10.82       20.58     12.89 o 
   6   2  22        4.90      -10.85     12.11 o 
   7   2  22        2.86      -33.75     26.32 o 
   8   2  22       49.30       44.53     31.79 o 
   9   2  22      278.07      283.25     98.94 o 
  10   2  22        0.00      -10.83     25.48 o 
  11   2  22       23.03       28.07     34.45 o 
  12   2  22        2.20       43.00     36.27 o 
 -13   3  22      188.22      104.77     41.10 o 
 -12   3  22       55.08       21.03     65.02 o 
 -11   3  22       33.03       61.32     32.65 o 
 -10   3  22        0.03       -6.29     33.30 o 
  -9   3  22       57.23       50.51     36.98 o 
  -8   3  22        0.47       42.62     32.76 o 
  -7   3  22       82.05       68.62     26.09 o 
  -6   3  22      222.06      223.21     33.01 o 
  -5   3  22      427.44      429.04     43.50 o 
  -4   3  22       22.09       -0.34     15.59 o 
  -3   3  22        0.47       -4.19     14.98 o 
  -2   3  22       12.73       -4.92     20.90 o 
  -1   3  22      891.05      776.08     75.48 o 
   0   3  22      285.83      304.61     41.66 o 
   1   3  22      279.80      341.54     42.94 o 
   2   3  22     1023.58      917.99     79.34 o 
   3   3  22      364.86      381.95     44.77 o 
   4   3  22       33.52       39.96     13.02 o 
   5   3  22        2.24       24.92     22.95 o 
   6   3  22       10.52       68.37     25.25 o 
   7   3  22       40.13       11.32     24.09 o 
   8   3  22      119.45      128.51     35.73 o 
   9   3  22        1.98       35.92     29.71 o 
  10   3  22        6.66      -17.38     31.78 o 
  11   3  22       66.33       67.60     44.40 o 
 -11   4  22       28.15        2.78     40.47 o 
 -10   4  22      109.20      118.53     36.70 o 
  -9   4  22       59.51        5.56     34.90 o 
  -8   4  22      153.05      167.30     63.43 o 
  -7   4  22      426.27      428.94     49.36 o 
  -6   4  22      122.85      142.22     32.58 o 
  -5   4  22       60.71      142.54     40.37 o 
  -4   4  22        1.23        7.44     22.54 o 
  -3   4  22       30.62       46.16     23.65 o 
  -2   4  22       20.63       14.41     19.51 o 
  -1   4  22      117.09       74.82     30.93 o 
   0   4  22       72.89       78.59     35.13 o 
   1   4  22        7.23       20.74     24.55 o 
   2   4  22       17.14        5.97     24.54 o 
   3   4  22      197.23      209.18     32.52 o 
   4   4  22       15.32       38.89     31.39 o 
   5   4  22       55.35       81.17     41.09 o 
   6   4  22       20.88       41.95     27.02 o 
   7   4  22      157.29      132.65     36.13 o 
   8   4  22      158.85      201.90     41.35 o 
   9   4  22      412.98      376.31     57.49 o 
  -8   5  22        1.24       -1.74     36.72 o 
  -7   5  22      117.47      151.88     46.64 o 
  -6   5  22      106.50      106.61     71.13 o 
  -5   5  22        0.18      -13.05     64.84 o 
  -4   5  22      247.88      332.38    121.03 o 
  -3   5  22        6.34       16.47     51.22 o 
  -2   5  22       29.34       47.95     52.13 o 
  -1   5  22      214.88      257.75     73.20 o 
   0   5  22       41.09       44.92     56.01 o 
   1   5  22        6.59       23.54     26.89 o 
   2   5  22       13.26       -9.85     27.25 o 
   3   5  22      176.05      109.46     38.47 o 
   4   5  22       57.59       50.85     38.80 o 
   5   5  22       15.79      -40.93     33.04 o 
   6   5  22       80.43       48.95     39.32 o 
 -14   1  23        0.10      -60.28     40.19 o 
 -13   1  23       11.69      -51.70     34.82 o 
 -12   1  23        4.84      -26.47     30.36 o 
 -11   1  23       31.19       39.02     29.68 o 
 -10   1  23       73.84       57.75     27.44 o 
  -9   1  23      279.11      262.72     56.02 o 
  -8   1  23      270.35      296.73     44.33 o 
  -7   1  23     1346.75     1462.13    130.60 o 
  -6   1  23      366.93      424.75     42.83 o 
  -5   1  23       26.55       36.32     18.35 o 
  -4   1  23      309.64      313.13     28.53 o 
  -3   1  23      786.24      820.17     57.43 o 
  -2   1  23      301.57      314.71     31.98 o 
  -1   1  23       84.32       61.57     20.62 o 
   0   1  23      151.00      142.90     21.99 o 
   1   1  23      195.79      189.27     22.77 o 
   2   1  23      174.79      158.49     17.52 o 
   3   1  23     1284.35     1395.82     68.35 o 
   4   1  23      714.38      733.01     52.26 o 
   5   1  23       75.44       28.80     15.02 o 
   6   1  23      118.47      150.65     23.78 o 
   7   1  23       33.53       31.47     14.94 o 
   8   1  23        9.18       20.86     15.20 o 
   9   1  23        0.31      -34.05     22.70 o 
  10   1  23        1.81       11.19     37.92 o 
  11   1  23        7.84        1.46     38.90 o 
  12   1  23      451.50      387.65     51.07 o 
 -14   2  23      119.61      150.87     44.82 o 
 -13   2  23      132.16      111.05     49.37 o 
 -12   2  23        1.52       45.63     41.04 o 
 -11   2  23        7.32      -26.49     34.55 o 
 -10   2  23        0.83       10.36     33.50 o 
  -9   2  23        9.28       10.78     28.24 o 
  -8   2  23       41.49       36.82     24.27 o 
  -7   2  23      502.48      577.35     47.12 o 
  -6   2  23       99.39       85.71     20.29 o 
  -5   2  23       13.85       17.13     20.54 o 
  -4   2  23      751.81      849.73     45.53 o 
  -3   2  23     1960.02     2079.66    101.97 o 
  -2   2  23     1775.19     1876.81     77.60 o 
  -1   2  23      336.20      358.41     38.97 o 
   0   2  23      475.03      474.41     36.13 o 
   1   2  23      103.64       98.85     29.64 o 
   2   2  23       38.19       -4.41     28.55 o 
   3   2  23      313.94      315.47     28.28 o 
   4   2  23      125.02      142.05     24.40 o 
   5   2  23        2.94       23.24     16.11 o 
   6   2  23      119.66      131.13     19.50 o 
   7   2  23      120.44      175.12     51.11 o 
   8   2  23      111.71      157.17     53.04 o 
   9   2  23      184.62      230.07     33.22 o 
  10   2  23      178.57      199.63     37.97 o 
  11   2  23        7.39       -4.19     36.49 o 
  12   2  23       16.81       46.08     37.11 o 
 -13   3  23       80.27      155.01     59.04 o 
 -12   3  23        2.00      -10.25     33.32 o 
 -11   3  23      188.42      300.33     45.29 o 
 -10   3  23      460.15      536.86     57.44 o 
  -9   3  23      236.49      323.33     42.75 o 
  -8   3  23       48.26       69.70     31.90 o 
  -7   3  23      245.70      252.23     42.84 o 
  -6   3  23       21.12       18.77     46.53 o 
  -5   3  23      186.50      222.71     41.77 o 
  -4   3  23        0.10        9.04     21.14 o 
  -3   3  23        0.00       -7.43     16.82 o 
  -2   3  23      326.01      333.39     52.51 o 
  -1   3  23      821.56      748.87     58.21 o 
   0   3  23     1496.08     1527.22    115.70 o 
   1   3  23       99.11       45.53     27.01 o 
   2   3  23      209.10      192.81     38.79 o 
   3   3  23      542.27      539.10     54.47 o 
   4   3  23        9.06       20.11     14.59 o 
   5   3  23        0.06       51.34     24.45 o 
   6   3  23       21.51       13.38     22.30 o 
   7   3  23      148.82      169.39     45.76 o 
   8   3  23        0.46       45.33     30.66 o 
   9   3  23       34.91       -0.52     38.27 o 
  10   3  23        0.00      -40.93     38.02 o 
  11   3  23       40.39      174.62     61.36 o 
 -11   4  23       36.83      -24.46     41.36 o 
 -10   4  23        2.41       32.50     47.43 o 
  -9   4  23      123.72      109.86     42.80 o 
  -8   4  23      145.28      128.69     43.15 o 
  -7   4  23      153.33      100.16     43.84 o 
  -6   4  23       35.44       54.21     35.26 o 
  -5   4  23      325.95      222.96     43.78 o 
  -4   4  23      343.05      278.46     46.29 o 
  -3   4  23       44.81       15.72     25.94 o 
  -2   4  23       12.84      -21.49     41.31 o 
  -1   4  23      346.48      251.93     41.68 o 
   0   4  23      168.75      232.84     41.42 o 
   1   4  23      321.23      337.44     56.39 o 
   2   4  23      595.98      595.78     64.89 o 
   3   4  23       78.57      111.52     30.20 o 
   4   4  23       90.38      103.01     33.88 o 
   5   4  23      239.99      220.30     33.93 o 
   6   4  23      281.15      177.41     36.33 o 
   7   4  23       11.28       48.18     39.60 o 
   8   4  23       16.10       41.88     36.41 o 
   9   4  23        0.96       -2.51     36.10 o 
  -8   5  23        3.46       42.42     45.24 o 
  -7   5  23        1.98       67.54     56.55 o 
  -6   5  23       47.08       38.27     66.38 o 
  -5   5  23      416.26      420.94     91.73 o 
  -4   5  23       67.82       96.99     70.81 o 
  -3   5  23       33.29       65.83     50.50 o 
  -2   5  23      385.16      518.76     74.46 o 
  -1   5  23      239.71      288.26     86.06 o 
   0   5  23        8.18       56.03     67.26 o 
   1   5  23       33.79       21.81     78.52 o 
   2   5  23      257.79      290.76     46.16 o 
   3   5  23        5.66       26.64     31.64 o 
   4   5  23       48.75       71.49     34.25 o 
   5   5  23      142.72       47.67     39.60 o 
   6   5  23      251.82      226.26     53.98 o 
 -14   0  24        9.90      -57.17     54.04 o 
 -13   0  24      104.25      126.15     66.23 o 
 -12   0  24       23.96       54.82     54.59 o 
 -11   0  24      759.02      690.66     77.75 o 
 -10   0  24      584.95      706.20    163.09 o 
  -9   0  24       86.39      129.47     55.67 o 
  -8   0  24      502.50      490.39     63.80 o 
  -7   0  24     1175.22     1230.74    127.36 o 
  -6   0  24      677.21      690.46     77.56 o 
  -5   0  24      174.85      134.76     34.04 o 
  -4   0  24     1947.38     2055.07    145.46 o 
  -3   0  24      711.46      750.67     64.32 o 
  -2   0  24      124.88       56.01     44.99 o 
  -1   0  24     1744.44     1755.51     88.04 o 
   0   0  24      206.11      197.11     25.39 o 
   1   0  24        5.19      -30.93     20.62 o 
   2   0  24      155.85      170.47     27.58 o 
   3   0  24       26.30       30.69     17.43 o 
   4   0  24      223.15      192.52     48.74 o 
   5   0  24      209.41      155.38     30.63 o 
   6   0  24       63.00       63.55     20.66 o 
   7   0  24       35.81       56.66     26.86 o 
   8   0  24      266.36      210.64     48.85 o 
   9   0  24       30.92       79.67     43.89 o 
  10   0  24       99.85      190.88     85.96 o 
  11   0  24      392.47      731.95    146.87 o 
  12   0  24        9.67      -29.96     77.76 o 
 -14   1  24       25.11       27.19     48.39 o 
 -13   1  24      172.69      151.74     42.53 o 
 -12   1  24       52.94       52.85     36.10 o 
 -11   1  24        1.32       -6.94     37.32 o 
 -10   1  24        4.13       22.37     38.46 o 
  -9   1  24       24.18       92.21     37.04 o 
  -8   1  24       69.35      133.71     42.83 o 
  -7   1  24      440.49      435.51     37.96 o 
  -6   1  24      414.59      431.12     37.11 o 
  -5   1  24       96.56       90.69     21.79 o 
  -4   1  24      269.78      316.48     28.63 o 
  -3   1  24        3.78        6.19     16.69 o 
  -2   1  24       41.14        3.57     18.59 o 
  -1   1  24      251.65      207.77     45.14 o 
   0   1  24     1083.73     1085.29     62.32 o 
   1   1  24        0.46       23.53     14.81 o 
   2   1  24       63.61       65.47     16.33 o 
   3   1  24       31.41       27.57     18.22 o 
   4   1  24      318.07      261.67     25.41 o 
   5   1  24       80.56       88.26     21.27 o 
   6   1  24     1311.85     1353.08     72.24 o 
   7   1  24       41.34       21.82     15.29 o 
   8   1  24       99.13       63.59     36.56 o 
   9   1  24      196.67      269.26     36.47 o 
  10   1  24      515.52      533.91     62.68 o 
  11   1  24        4.88       19.53     53.85 o 
  12   1  24       19.86       61.12     70.74 o 
 -13   2  24       30.02      -19.56     37.74 o 
 -12   2  24       47.10      -24.59     46.66 o 
 -11   2  24       12.89      -12.81     36.26 o 
 -10   2  24       54.87       97.34     37.21 o 
  -9   2  24        7.31      -13.00     28.38 o 
  -8   2  24       22.78       31.53     30.96 o 
  -7   2  24      156.19      176.86     30.09 o 
  -6   2  24        2.43       33.79     20.02 o 
  -5   2  24        0.25       19.01     17.65 o 
  -4   2  24       23.59        5.19     19.16 o 
  -3   2  24       43.78       31.92     20.60 o 
  -2   2  24      323.98      380.56     31.06 o 
  -1   2  24      943.39      867.53     60.82 o 
   0   2  24      675.19      621.90     58.38 o 
   1   2  24       71.13       75.36     31.69 o 
   2   2  24        6.81        1.76     29.31 o 
   3   2  24       29.96       22.72     18.35 o 
   4   2  24      157.89      158.76     23.02 o 
   5   2  24        7.64       19.57     14.39 o 
   6   2  24       19.45       37.72     20.69 o 
   7   2  24       21.68       53.46     35.88 o 
   8   2  24      101.19       15.41     30.44 o 
   9   2  24       53.53       73.70     36.34 o 
  10   2  24       87.92      182.05     45.03 o 
  11   2  24       18.33       55.27     39.94 o 
 -12   3  24       64.81       83.30     36.92 o 
 -11   3  24      404.54      307.28     55.78 o 
 -10   3  24        3.34      -11.80     38.72 o 
  -9   3  24     1118.18     1445.41    122.07 o 
  -8   3  24       97.49       82.67     36.45 o 
  -7   3  24        4.17      -16.54     32.20 o 
  -6   3  24       33.95       64.98     29.38 o 
  -5   3  24       24.03       37.57     26.22 o 
  -4   3  24       13.57       32.05     25.47 o 
  -3   3  24       89.36       58.45     22.52 o 
  -2   3  24       61.22       36.54     24.41 o 
  -1   3  24       13.96        2.99     19.59 o 
   0   3  24        3.43        7.21     27.16 o 
   1   3  24       59.81      127.82     33.66 o 
   2   3  24      179.43      194.08     37.80 o 
   3   3  24      220.85      200.98     33.36 o 
   4   3  24      172.92      143.37     21.42 o 
   5   3  24       11.77       34.46     25.37 o 
   6   3  24        1.90      -34.55     23.03 o 
   7   3  24       11.40        8.11     24.93 o 
   8   3  24        0.47        3.89     32.78 o 
   9   3  24        2.30       -8.93     32.10 o 
  10   3  24        1.31      -56.79     37.86 o 
 -10   4  24       20.07       70.12     39.05 o 
  -9   4  24        0.31       -7.09     49.01 o 
  -8   4  24       71.12      116.34     41.78 o 
  -7   4  24        1.47      -15.77     30.36 o 
  -6   4  24       94.46       90.06     41.90 o 
  -5   4  24       34.77      -18.43     30.63 o 
  -4   4  24       18.57       23.83     32.65 o 
  -3   4  24      148.47      128.38     45.25 o 
  -2   4  24        0.78      -32.71     66.50 o 
  -1   4  24      182.81      176.02     41.20 o 
   0   4  24       29.67      -32.12     33.79 o 
   1   4  24       40.24       24.91     33.89 o 
   2   4  24        8.14       32.06     34.89 o 
   3   4  24       52.25       69.45     30.39 o 
   4   4  24      111.58      127.89     31.63 o 
   5   4  24        2.64       19.58     28.52 o 
   6   4  24       51.61      118.14     36.64 o 
   7   4  24       21.68       -2.81     30.22 o 
   8   4  24       28.75      -28.69     41.35 o 
  -7   5  24       41.27       67.65     57.97 o 
  -6   5  24        9.15      -76.99    103.69 o 
  -5   5  24       16.72       67.20     52.23 o 
  -4   5  24      108.42      174.90     72.64 o 
  -3   5  24      133.43       58.70     61.80 o 
  -2   5  24      151.16      256.88    117.59 o 
  -1   5  24       65.51       36.76     54.12 o 
   0   5  24      135.42      126.23     63.85 o 
   1   5  24      199.67      124.84     68.64 o 
   2   5  24       54.83       91.04     38.22 o 
   3   5  24       19.81       33.23     48.82 o 
   4   5  24       67.67       97.56     64.95 o 
   5   5  24       22.68        2.12     38.53 o 
 -13   1  25       76.38       28.08     49.79 o 
 -12   1  25        0.00       38.51     36.45 o 
 -11   1  25      176.79      160.62     39.84 o 
 -10   1  25       37.84       69.43     30.37 o 
  -9   1  25      164.07      145.83     42.45 o 
  -8   1  25        0.09       21.92     23.10 o 
  -7   1  25       33.43       31.65     20.39 o 
  -6   1  25      435.30      423.39     58.73 o 
  -5   1  25       23.36       27.24     21.13 o 
  -4   1  25      117.53      178.23     25.73 o 
  -3   1  25      132.76      162.94     20.97 o 
  -2   1  25       68.95       70.89     24.32 o 
  -1   1  25     1411.95     1544.15     91.28 o 
   0   1  25      788.48      833.10     64.97 o 
   1   1  25       49.92       38.80     18.08 o 
   2   1  25      155.33      117.05     21.03 o 
   3   1  25      285.20      253.99     39.70 o 
   4   1  25       90.02       70.11     22.07 o 
   5   1  25      262.27      282.42     25.53 o 
   6   1  25      146.93      127.07     19.74 o 
   7   1  25      152.68      178.05     31.39 o 
   8   1  25        0.01       17.42     32.78 o 
   9   1  25        7.77      -11.10     28.22 o 
  10   1  25       96.81      148.27     34.24 o 
  11   1  25      223.95      252.09     64.96 o 
 -13   2  25        4.53       44.95     44.10 o 
 -12   2  25       34.95       43.35     39.59 o 
 -11   2  25       31.26       23.15     31.90 o 
 -10   2  25       11.26        5.91     30.58 o 
  -9   2  25       12.37       43.76     29.30 o 
  -8   2  25      438.20      564.00     48.72 o 
  -7   2  25       39.32       24.40     33.75 o 
  -6   2  25       27.41       29.36     22.60 o 
  -5   2  25      933.92     1112.84     63.16 o 
  -4   2  25      108.54      131.84     24.15 o 
  -3   2  25       16.60       54.15     22.23 o 
  -2   2  25      761.43      910.98     68.64 o 
  -1   2  25       65.64       32.17     26.05 o 
   0   2  25       31.87       54.67     25.83 o 
   1   2  25      323.50      435.26     50.75 o 
   2   2  25      677.26      603.74     47.92 o 
   3   2  25        8.47       -0.17     18.05 o 
   4   2  25       12.03       19.71     14.14 o 
   5   2  25       59.08       68.17     25.17 o 
   6   2  25      149.65      168.99     32.87 o 
   7   2  25       45.76      112.95     35.07 o 
   8   2  25       40.09      -23.67     37.86 o 
   9   2  25       16.44       13.22     31.94 o 
  10   2  25      275.06      218.09     52.77 o 
  11   2  25        1.71       21.11     29.24 o 
 -11   3  25      170.32      199.69     49.37 o 
 -10   3  25       35.97       25.61     32.75 o 
  -9   3  25        0.19       -8.00     35.23 o 
  -8   3  25      171.11      184.25     41.96 o 
  -7   3  25       97.42      182.35     40.01 o 
  -6   3  25       21.05       -2.04     31.38 o 
  -5   3  25      527.01      460.51     54.56 o 
  -4   3  25      424.73      589.33     66.12 o 
  -3   3  25       36.88        6.77     18.75 o 
  -2   3  25      275.56      312.98     34.48 o 
  -1   3  25        0.17       47.85     22.80 o 
   0   3  25      217.67      215.96     39.02 o 
   1   3  25      596.14      602.29     66.50 o 
   2   3  25      196.45      184.25     36.47 o 
   3   3  25      223.73      224.28     40.54 o 
   4   3  25       13.71       10.76     17.28 o 
   5   3  25      108.24      126.24     31.33 o 
   6   3  25        0.49        9.87     29.30 o 
   7   3  25        4.02      -19.18     30.12 o 
   8   3  25       86.61       91.75     34.59 o 
   9   3  25      152.71      132.10     42.51 o 
  -9   4  25       69.23       99.78     43.33 o 
  -8   4  25      129.90      134.42     51.05 o 
  -7   4  25        1.64       47.93     44.39 o 
  -6   4  25        5.12      -36.04     65.09 o 
  -5   4  25       18.00      -10.38     36.83 o 
  -4   4  25       24.36       11.53     33.84 o 
  -3   4  25      223.44      563.19    112.66 o 
  -2   4  25       83.74       79.45     53.28 o 
  -1   4  25      180.85      148.85     55.80 o 
   0   4  25      420.90      454.14     61.57 o 
   1   4  25      557.78      500.67     68.22 o 
   2   4  25      260.21      278.37     76.58 o 
   3   4  25       54.01       65.05     27.12 o 
   4   4  25       66.29      109.25     35.27 o 
   5   4  25       20.26      -11.88     28.91 o 
   6   4  25      158.79      231.18     45.76 o 
   7   4  25        7.09       16.89     36.39 o 
  -6   5  25      100.28      137.07     74.84 o 
  -5   5  25       93.96      103.86     75.00 o 
  -4   5  25       20.82       10.65     58.26 o 
  -3   5  25      142.12      165.88     73.23 o 
  -2   5  25      102.52      101.65    124.85 o 
  -1   5  25       13.53       50.50     89.35 o 
   0   5  25      144.10      176.65     67.33 o 
   1   5  25       68.69      123.68     48.00 o 
   2   5  25      159.64       96.88     50.21 o 
   3   5  25        5.60      -14.09     35.70 o 
 -13   0  26       64.15       55.41     59.17 o 
 -12   0  26      155.19       83.65     47.47 o 
 -11   0  26      545.25      558.83     79.14 o 
 -10   0  26      118.44      115.08     90.11 o 
  -9   0  26      147.44       80.84     46.34 o 
  -8   0  26      391.18      462.32    136.38 o 
  -7   0  26      179.57      227.09     56.34 o 
  -6   0  26      453.75      342.62     57.33 o 
  -5   0  26     1413.34     1425.59    209.00 o 
  -4   0  26      556.23      626.14     66.04 o 
  -3   0  26      178.93      136.80     50.65 o 
  -2   0  26       82.05        2.01     29.11 o 
  -1   0  26      979.91     1162.63     73.99 o 
   0   0  26      181.60      114.56     30.32 o 
   1   0  26        7.00       19.30     22.73 o 
   2   0  26     1107.95     1298.61     94.34 o 
   3   0  26     1586.98     1495.48    140.22 o 
   4   0  26       34.91       39.06     27.55 o 
   5   0  26      437.91      425.17     54.52 o 
   6   0  26      315.52      297.48     45.76 o 
   7   0  26        7.28       35.26     26.82 o 
   8   0  26       51.24       61.11     42.70 o 
   9   0  26      282.22      313.05     63.91 o 
  10   0  26      127.36      176.75     79.62 o 
  11   0  26        2.23      -48.16    111.81 o 
 -13   1  26       10.80       -4.23     38.46 o 
 -12   1  26       23.88      100.84     60.89 o 
 -11   1  26      272.61      299.26     63.73 o 
 -10   1  26       25.39       -8.86     39.88 o 
  -9   1  26       47.12       22.88     31.17 o 
  -8   1  26      475.92      530.43     47.38 o 
  -7   1  26      250.72      306.51     35.18 o 
  -6   1  26     1002.37     1011.52     53.05 o 
  -5   1  26     1432.03     1545.02     83.06 o 
  -4   1  26     2429.40     2461.37    111.34 o 
  -3   1  26      309.75      346.55     31.37 o 
  -2   1  26      147.88      149.46     27.93 o 
  -1   1  26      737.01      676.65     47.96 o 
   0   1  26      137.84      170.69     26.50 o 
   1   1  26      129.79      107.80     21.88 o 
   2   1  26      201.62      229.67     24.51 o 
   3   1  26      160.51      136.50     30.82 o 
   4   1  26        0.54       36.77     21.23 o 
   5   1  26     1095.09     1246.50     71.04 o 
   6   1  26      238.29      224.68     28.48 o 
   7   1  26       19.94       11.30     20.02 o 
   8   1  26      133.11       68.73     37.34 o 
   9   1  26       18.92       30.95     36.42 o 
  10   1  26       41.97       60.72     32.55 o 
  11   1  26      106.16       80.81     41.20 o 
 -12   2  26        3.47        2.88     47.43 o 
 -11   2  26       14.57       29.99     38.57 o 
 -10   2  26        1.10       15.03     31.52 o 
  -9   2  26      305.14      317.81     63.42 o 
  -8   2  26       90.19      142.58     38.97 o 
  -7   2  26        5.41        9.30     28.81 o 
  -6   2  26       27.98       10.47     24.12 o 
  -5   2  26      205.96      276.25     33.52 o 
  -4   2  26      383.43      339.85     31.55 o 
  -3   2  26      268.24      321.59     32.83 o 
  -2   2  26      287.46      357.26     34.75 o 
  -1   2  26      276.26      233.68     51.10 o 
   0   2  26      392.61      435.43     41.21 o 
   1   2  26      266.39      260.36     40.40 o 
   2   2  26        9.31       58.01     21.02 o 
   3   2  26      423.17      499.87     38.03 o 
   4   2  26       20.17       12.57     20.37 o 
   5   2  26        3.88       -2.49     15.04 o 
   6   2  26       22.41       -0.06     27.80 o 
   7   2  26       20.66       21.38     32.91 o 
   8   2  26        0.74       28.48     30.81 o 
   9   2  26      101.43       99.92     34.86 o 
  10   2  26      382.77      328.27     62.11 o 
 -11   3  26       44.27       63.58     44.63 o 
 -10   3  26       83.26       48.59     43.13 o 
  -9   3  26      158.96      180.25     40.90 o 
  -8   3  26       59.96       19.79     42.07 o 
  -7   3  26       70.13      117.43     41.77 o 
  -6   3  26       73.88       50.97     33.79 o 
  -5   3  26      371.09      382.91     51.18 o 
  -4   3  26        0.51       -5.25     34.72 o 
  -3   3  26       32.70       17.88     26.74 o 
  -2   3  26      733.03      834.10     64.77 o 
  -1   3  26       32.41       35.93     33.98 o 
   0   3  26       23.62       12.19     28.35 o 
   1   3  26      230.10      347.62     60.44 o 
   2   3  26        0.20       -8.98     31.06 o 
   3   3  26       30.79       39.16     19.87 o 
   4   3  26      152.94      172.27     30.93 o 
   5   3  26      103.43      101.39     29.81 o 
   6   3  26        2.41       16.25     28.37 o 
   7   3  26       23.60       35.19     33.63 o 
   8   3  26      641.49      650.75     75.27 o 
   9   3  26        0.25       15.90     36.16 o 
  -9   4  26        0.29      -50.39     37.09 o 
  -8   4  26        3.22       -6.59     47.38 o 
  -7   4  26       20.00       18.70     45.92 o 
  -6   4  26       73.63      -31.08     40.13 o 
  -5   4  26       39.65       75.15     45.06 o 
  -4   4  26      242.77      305.83     72.03 o 
  -3   4  26       48.69      186.46     56.20 o 
  -2   4  26      334.78      290.96    113.57 o 
  -1   4  26      876.10     1046.76    209.91 o 
   0   4  26        1.36       -4.22     33.41 o 
   1   4  26       24.26       66.75     39.93 o 
   2   4  26        0.15       51.42     38.32 o 
   3   4  26       18.66        5.39     28.18 o 
   4   4  26      143.16      124.00     34.36 o 
   5   4  26        1.62      -12.30     29.12 o 
   6   4  26       15.41       51.78     42.74 o 
  -4   5  26      115.92      206.75     72.02 o 
  -3   5  26       52.08      115.32     65.29 o 
  -2   5  26      136.50       65.00     70.23 o 
  -1   5  26       81.26       50.34    118.14 o 
   0   5  26       37.02       77.61     77.09 o 
   1   5  26       24.98       85.65     56.08 o 
   2   5  26      189.26      231.84     96.01 o 
 -12   1  27      147.73      141.72     39.51 o 
 -11   1  27       20.68       11.66     35.02 o 
 -10   1  27       23.09        9.26     35.59 o 
  -9   1  27       34.02        2.26     30.24 o 
  -8   1  27      270.18      264.16     40.78 o 
  -7   1  27      349.15      451.59     42.46 o 
  -6   1  27      274.43      249.39     29.53 o 
  -5   1  27       53.78       48.65     22.38 o 
  -4   1  27     1317.04     1359.08    132.31 o 
  -3   1  27        0.99       30.19     31.87 o 
  -2   1  27        1.51      -14.17     24.81 o 
  -1   1  27      581.30      681.05     50.81 o 
   0   1  27       56.01       32.93     19.74 o 
   1   1  27       89.57       93.08     22.67 o 
   2   1  27        8.85        1.93     19.78 o 
   3   1  27       31.15       46.17     18.73 o 
   4   1  27        0.25      -13.78     22.21 o 
   5   1  27       38.82       39.69     31.31 o 
   6   1  27        3.13      -10.67     20.86 o 
   7   1  27        4.30       15.21     26.75 o 
   8   1  27        0.48       -4.95     24.21 o 
   9   1  27        8.46       41.32     27.49 o 
  10   1  27       43.34       41.34     35.45 o 
 -12   2  27       25.64      104.78     40.57 o 
 -11   2  27      582.21      751.21    105.62 o 
 -10   2  27       80.18       47.06     34.45 o 
  -9   2  27       44.87       89.99     33.27 o 
  -8   2  27      795.33      810.06     63.23 o 
  -7   2  27      171.11      141.54     41.37 o 
  -6   2  27        0.56       25.26     28.06 o 
  -5   2  27       56.50       13.47     26.45 o 
  -4   2  27       22.41       11.28     22.46 o 
  -3   2  27        7.04       28.50     19.87 o 
  -2   2  27      108.26      101.96     49.79 o 
  -1   2  27      105.18      106.73     31.17 o 
   0   2  27        0.18      -24.83     23.29 o 
   1   2  27       19.85        0.85     53.41 o 
   2   2  27     1035.11     1268.52    124.65 o 
   3   2  27        7.07       -3.39     46.99 o 
   4   2  27      114.68       83.62     23.92 o 
   5   2  27      135.28      122.38     23.03 o 
   6   2  27       24.83       68.38     33.77 o 
   7   2  27       81.81      105.88     40.88 o 
   8   2  27      143.06      166.29     42.29 o 
   9   2  27       11.58       38.35     34.67 o 
 -10   3  27        0.39       18.98     45.44 o 
  -9   3  27      216.42      175.84     47.02 o 
  -8   3  27      183.82      189.04     43.05 o 
  -7   3  27        8.34        2.65     35.26 o 
  -6   3  27       48.90      127.29     38.90 o 
  -5   3  27      118.47       79.24     39.55 o 
  -4   3  27      112.14      154.78     39.02 o 
  -3   3  27        0.02      -34.13     32.38 o 
  -2   3  27       12.68        9.62     22.92 o 
  -1   3  27      432.84      466.88     52.38 o 
   0   3  27       52.88      -10.82     34.51 o 
   1   3  27       38.05       52.69     35.71 o 
   2   3  27       12.41        2.45     39.03 o 
   3   3  27       25.61       14.93     19.89 o 
   4   3  27       80.98       86.07     47.81 o 
   5   3  27       34.20       37.63     37.46 o 
   6   3  27        2.19       24.43     41.74 o 
   7   3  27      230.05      313.06     48.31 o 
   8   3  27       20.42       16.34     42.64 o 
  -8   4  27      253.68      293.70     63.58 o 
  -7   4  27       55.66       30.42     49.03 o 
  -6   4  27        2.75      -30.06     35.50 o 
  -5   4  27       14.22      124.62     63.98 o 
  -4   4  27       14.04       71.90    103.40 o 
  -3   4  27       40.12       27.78     87.90 o 
  -2   4  27      787.00     1177.60    270.98 o 
  -1   4  27      486.82      245.83     84.55 o 
   0   4  27        9.32      -13.53     50.32 o 
   1   4  27      131.22      245.13     46.33 o 
   2   4  27        4.53       74.36     37.94 o 
   3   4  27        6.57        2.25     35.58 o 
   4   4  27       30.07      -16.25     30.67 o 
   5   4  27        5.73       30.26     33.07 o 
 -12   0  28      118.32      123.06     82.59 o 
 -11   0  28        1.03       81.66    109.48 o 
 -10   0  28      247.89      253.16     57.36 o 
  -9   0  28      147.73      166.72     84.03 o 
  -8   0  28      291.02      208.24     57.72 o 
  -7   0  28       55.91      100.71     40.50 o 
  -6   0  28      567.63      580.72     68.42 o 
  -5   0  28       12.34       14.66     32.71 o 
  -4   0  28      685.92      822.29     76.90 o 
  -3   0  28      959.80     1044.07     87.99 o 
  -2   0  28      500.03      388.89     52.87 o 
  -1   0  28      174.19      222.82     40.73 o 
   0   0  28       52.78       -1.78     30.55 o 
   1   0  28        0.06       -2.28     26.01 o 
   2   0  28      188.27      209.58     42.76 o 
   3   0  28      221.96      254.85     42.70 o 
   4   0  28        0.12        7.64     30.67 o 
   5   0  28      392.46      615.33     93.65 o 
   6   0  28      645.40      618.04     67.59 o 
   7   0  28      644.88      675.52     63.31 o 
   8   0  28      149.99       80.44     44.13 o 
   9   0  28       78.40      194.72     78.21 o 
  10   0  28       61.72      206.36    114.29 o 
 -12   1  28      107.77      101.00     49.42 o 
 -11   1  28      285.18      316.78     60.83 o 
 -10   1  28       74.58       62.63     61.39 o 
  -9   1  28      343.82      489.10     61.46 o 
  -8   1  28       21.91       41.20     42.06 o 
  -7   1  28       94.84      127.04     34.56 o 
  -6   1  28       44.49       40.01     25.11 o 
  -5   1  28      470.95      454.65     41.20 o 
  -4   1  28       49.61       56.91     24.62 o 
  -3   1  28       38.00       51.44     27.03 o 
  -2   1  28        0.14       -2.82     22.47 o 
  -1   1  28        1.71        1.30     28.90 o 
   0   1  28      263.44      268.38     30.82 o 
   1   1  28      240.97      237.13     30.34 o 
   2   1  28      262.73      252.87     39.82 o 
   3   1  28       30.55      -10.66     22.18 o 
   4   1  28        1.08       38.31     22.36 o 
   5   1  28      483.97      568.57     44.51 o 
   6   1  28      255.44      306.81     50.04 o 
   7   1  28        3.06       25.27     32.05 o 
   8   1  28      127.78      225.12     39.04 o 
   9   1  28       35.40       45.04     29.13 o 
 -11   2  28        5.63       11.91     35.19 o 
 -10   2  28        3.41       11.92     36.65 o 
  -9   2  28        0.65       -0.52     34.18 o 
  -8   2  28      126.48      114.89     36.67 o 
  -7   2  28      252.41      279.15     43.93 o 
  -6   2  28        2.54      -13.38     34.35 o 
  -5   2  28      340.32      285.43     40.55 o 
  -4   2  28      777.63      812.24     67.69 o 
  -3   2  28      260.79      234.71     42.23 o 
  -2   2  28        1.07        0.51     27.02 o 
  -1   2  28       51.86       69.12     40.50 o 
   0   2  28      171.76      243.90     41.58 o 
   1   2  28        2.65       28.36     25.75 o 
   2   2  28       30.58       15.93     20.81 o 
   3   2  28       87.60       99.32     24.61 o 
   4   2  28       63.65       87.49     26.97 o 
   5   2  28       48.22       49.04     39.20 o 
   6   2  28       12.30       19.14     32.11 o 
   7   2  28        3.12       43.79     42.93 o 
   8   2  28       18.32       11.03     34.72 o 
   9   2  28      112.63      129.92     42.77 o 
  -9   3  28        7.78      -42.33     39.23 o 
  -8   3  28        7.46       49.77     50.64 o 
  -7   3  28        2.51       -3.42     36.94 o 
  -6   3  28      190.72      152.63     71.09 o 
  -5   3  28       89.85      155.99     73.95 o 
  -4   3  28       36.90       15.12     35.71 o 
  -3   3  28       50.99       82.44     37.07 o 
  -2   3  28      224.40      246.07     68.16 o 
  -1   3  28      519.72      463.95     55.23 o 
   0   3  28      217.13      191.47     60.26 o 
   1   3  28        5.34        2.65     38.78 o 
   2   3  28        1.92      -36.29     32.39 o 
   3   3  28       95.84      119.11     52.25 o 
   4   3  28        2.34      -21.68     28.50 o 
   5   3  28       97.26      151.52     39.69 o 
   6   3  28       21.85      -13.86     36.47 o 
   7   3  28        2.92        7.09     36.97 o 
  -7   4  28       55.37       44.30     47.53 o 
  -6   4  28      136.43        5.58     58.52 o 
  -5   4  28        8.78       14.07     51.68 o 
  -4   4  28       56.28       40.72     61.89 o 
  -3   4  28      111.77      218.49    103.27 o 
  -2   4  28       34.15       76.46     58.64 o 
  -1   4  28       38.60       26.30     80.49 o 
   0   4  28      302.55      308.94    140.16 o 
   1   4  28      199.21      195.27     48.53 o 
   2   4  28        0.79       40.33     38.71 o 
   3   4  28       10.37      -28.37     33.93 o 
   4   4  28       67.68       97.88     38.43 o 
 -11   1  29      115.50       98.18     48.54 o 
 -10   1  29       64.87      120.56     35.38 o 
  -9   1  29      331.71      428.38     56.83 o 
  -8   1  29       21.24        7.65     31.83 o 
  -7   1  29        8.94       58.07     32.50 o 
  -6   1  29      398.57      372.23     35.41 o 
  -5   1  29      855.23      870.93     56.16 o 
  -4   1  29      594.37      693.60     60.29 o 
  -3   1  29        0.35       -5.19     25.06 o 
  -2   1  29      146.46      131.82     37.67 o 
  -1   1  29       22.02       59.93     27.38 o 
   0   1  29      185.66      231.70     35.86 o 
   1   1  29      156.09      112.04     29.49 o 
   2   1  29       26.37       50.46     31.04 o 
   3   1  29       85.94      220.51     34.89 o 
   4   1  29       36.97        9.99     25.28 o 
   5   1  29        3.17       15.24     22.11 o 
   6   1  29        9.54       -8.87     22.62 o 
   7   1  29        4.95       18.18     33.15 o 
   8   1  29       73.41       69.00     33.92 o 
   9   1  29      352.94      201.74     46.60 o 
 -10   2  29       39.81       36.67     33.26 o 
  -9   2  29      300.67      485.53     77.54 o 
  -8   2  29       51.54       66.85     33.00 o 
  -7   2  29       14.05      -20.67     32.43 o 
  -6   2  29      547.72      526.22     58.27 o 
  -5   2  29       24.55        5.89     37.38 o 
  -4   2  29       29.62       54.05     40.83 o 
  -3   2  29      209.22      113.07     33.28 o 
  -2   2  29      728.90      682.05     70.86 o 
  -1   2  29       61.69       21.02     30.12 o 
   0   2  29       71.10       30.95     31.97 o 
   1   2  29      352.57      352.41     57.65 o 
   2   2  29      303.57      210.47     34.68 o 
   3   2  29        3.21        0.78     20.14 o 
   4   2  29      294.28      357.29     45.20 o 
   5   2  29       70.87       32.59     29.52 o 
   6   2  29       23.57       15.21     31.51 o 
   7   2  29       12.75       -6.70     36.50 o 
   8   2  29      244.82      218.63     47.16 o 
  -9   3  29      134.73       48.88     55.02 o 
  -8   3  29      200.23      271.96     75.43 o 
  -7   3  29        8.67       76.07     39.49 o 
  -6   3  29      122.44      128.18     44.52 o 
  -5   3  29      403.90      546.27     81.10 o 
  -4   3  29       20.23       29.62     49.64 o 
  -3   3  29      306.92      262.19     51.70 o 
  -2   3  29      174.64      113.55     56.20 o 
  -1   3  29       73.05       99.91     62.99 o 
   0   3  29       78.67       79.50     37.22 o 
   1   3  29       26.44       66.29     38.66 o 
   2   3  29       88.92       63.87     26.02 o 
   3   3  29       15.91       48.75     23.04 o 
   4   3  29      335.98      260.09     71.68 o 
   5   3  29       52.86       86.06     41.38 o 
   6   3  29      167.99      255.23     54.04 o 
  -5   4  29        1.98      -35.45     69.91 o 
  -4   4  29      831.31     1476.81    166.62 o 
  -3   4  29      709.40      707.34    163.05 o 
  -2   4  29       75.31      110.19     91.92 o 
  -1   4  29       17.85      115.38     57.94 o 
   0   4  29      250.70      156.63     61.89 o 
   1   4  29       22.25       63.97     60.55 o 
   2   4  29        0.97       10.34     47.17 o 
   3   4  29       26.55        6.43     32.25 o 
 -11   0  30      100.53       86.02     77.51 o 
 -10   0  30       11.15       46.86     65.12 o 
  -9   0  30     1111.35     1312.82    156.87 o 
  -8   0  30     1721.63     1762.96    177.30 o 
  -7   0  30       18.08       24.02     42.16 o 
  -6   0  30      159.99      168.00     35.80 o 
  -5   0  30      308.21      146.32     69.93 o 
  -4   0  30        3.63       -3.71     37.87 o 
  -3   0  30       21.05        5.55     37.19 o 
  -2   0  30      137.36      126.15     33.14 o 
  -1   0  30       24.94       56.87     37.87 o 
   0   0  30      220.94      234.26     73.71 o 
   1   0  30      926.59      998.42     98.94 o 
   2   0  30      209.36      201.63    107.57 o 
   3   0  30        2.59       43.54    120.80 o 
   4   0  30      119.61       79.67     51.56 o 
   5   0  30      485.27      569.12    129.51 o 
   6   0  30       68.27       98.92     49.45 o 
   7   0  30      815.81      769.66     90.86 o 
   8   0  30      109.37      137.62     82.87 o 
 -10   1  30       40.09       20.58     38.87 o 
  -9   1  30        5.21       -4.82     35.79 o 
  -8   1  30      159.65      179.65     43.48 o 
  -7   1  30      438.62      324.02     47.21 o 
  -6   1  30      197.93      232.76     30.59 o 
  -5   1  30       93.06       95.91     39.46 o 
  -4   1  30      235.45      245.40     52.22 o 
  -3   1  30       44.04       29.59     28.40 o 
  -2   1  30      123.93      191.49     34.23 o 
  -1   1  30      508.68      403.90     66.92 o 
   0   1  30       52.93       65.84     31.22 o 
   1   1  30      156.54      142.33     29.93 o 
   2   1  30       66.92       50.99     25.19 o 
   3   1  30      140.45      237.08     40.84 o 
   4   1  30        5.78        4.77     26.58 o 
   5   1  30        2.54       15.67     24.00 o 
   6   1  30      146.44      146.74     28.75 o 
   7   1  30       23.70       30.15     33.94 o 
   8   1  30        2.13      -22.00     27.79 o 
  -9   2  30      199.98      227.43     53.22 o 
  -8   2  30       15.63       11.31     38.46 o 
  -7   2  30      134.53      115.92     55.32 o 
  -6   2  30       25.40      -23.49     34.81 o 
  -5   2  30       27.44      108.00     40.82 o 
  -4   2  30      240.98      256.64     37.78 o 
  -3   2  30       64.08       81.11     32.94 o 
  -2   2  30        0.82      -15.64     29.94 o 
  -1   2  30        7.52       -3.51     33.12 o 
   0   2  30       77.90       70.22     45.83 o 
   1   2  30        0.40       -6.26     38.44 o 
   2   2  30      140.92      156.75     30.26 o 
   3   2  30       14.90       29.04     26.95 o 
   4   2  30       16.22       33.29     26.11 o 
   5   2  30        0.33      -47.66     39.29 o 
   6   2  30       30.18      -22.90     34.58 o 
   7   2  30      214.13      286.65     49.70 o 
  -8   3  30        1.45       -9.01     98.44 o 
  -7   3  30       23.32        6.63     73.40 o 
  -6   3  30       30.17       50.52     43.86 o 
  -5   3  30        3.23        7.56     38.22 o 
  -4   3  30       31.85       -7.57     38.33 o 
  -3   3  30      145.87      107.96     49.59 o 
  -2   3  30        1.02        2.51     49.81 o 
  -1   3  30        1.42       11.58     43.43 o 
   0   3  30       70.07       90.64     46.39 o 
   1   3  30       35.51       -3.72     34.55 o 
   2   3  30        1.49      -18.41     24.27 o 
   3   3  30      155.75      189.83     45.58 o 
   4   3  30      383.78      428.84     87.49 o 
   5   3  30        0.84       23.42     36.30 o 
  -3   4  30       18.89      -25.55     62.03 o 
  -2   4  30        7.48       39.03     62.81 o 
  -1   4  30       15.04      -61.91     65.87 o 
   0   4  30       14.46        4.20     64.17 o 
 -10   1  31       75.89      120.64     59.00 o 
  -9   1  31       12.04       78.30     50.71 o 
  -8   1  31       36.18       16.54     41.45 o 
  -7   1  31        1.63        9.89     42.46 o 
  -6   1  31       21.65       37.18     34.12 o 
  -5   1  31       19.96       21.54     28.74 o 
  -4   1  31        0.97       -3.70     39.00 o 
  -3   1  31       11.28      -35.22     29.19 o 
  -2   1  31       75.76       60.21     31.46 o 
  -1   1  31        6.26      -13.54     27.25 o 
   0   1  31       13.88       11.19     25.87 o 
   1   1  31        1.98       -5.51     23.54 o 
   2   1  31      146.73      106.75     50.44 o 
   3   1  31      163.25      140.75     37.06 o 
   4   1  31      223.04      308.04     50.28 o 
   5   1  31       79.62      113.37     28.11 o 
   6   1  31       26.68       25.34     33.15 o 
   7   1  31        3.51      -40.57     30.49 o 
  -8   2  31       12.02       13.60     90.91 o 
  -7   2  31        6.16       16.59     36.55 o 
  -6   2  31       14.86       59.91     44.93 o 
  -5   2  31      158.84       47.43     38.53 o 
  -4   2  31       69.49      107.27     37.33 o 
  -3   2  31      250.46      131.74     57.36 o 
  -2   2  31      172.28      177.71     58.21 o 
  -1   2  31        0.01       15.57     42.12 o 
   0   2  31      147.61       92.13     31.97 o 
   1   2  31        8.32       24.45     38.00 o 
   2   2  31       41.11       38.88     29.12 o 
   3   2  31      104.59       76.80     28.05 o 
   4   2  31       46.30       25.69     25.29 o 
   5   2  31        5.53      -12.85     44.37 o 
   6   2  31       44.44       24.18     33.70 o 
  -6   3  31       51.18       37.74     39.80 o 
  -5   3  31        5.49       34.58     39.65 o 
  -4   3  31       19.32       51.97     59.35 o 
  -3   3  31        1.85      -39.31     52.38 o 
  -2   3  31      223.06      278.84     68.71 o 
  -1   3  31       12.09       76.96     47.54 o 
   0   3  31      178.46      168.27     66.86 o 
   1   3  31      216.83      358.55     89.40 o 
   2   3  31       13.33       78.20     33.80 o 
   3   3  31      124.50      193.76     59.19 o 
   4   3  31      335.93       79.44    101.39 o 
  -9   0  32       84.35      162.66     67.13 o 
  -8   0  32      194.51      195.64     84.54 o 
  -7   0  32      965.16      935.84     92.11 o 
  -6   0  32      548.25      613.00     89.82 o 
  -5   0  32       32.40       41.67     58.69 o 
  -4   0  32      330.13      365.77     67.13 o 
  -3   0  32       31.97       12.73     30.60 o 
  -2   0  32      354.51      368.68    113.99 o 
  -1   0  32       89.60       72.70     70.69 o 
   0   0  32       47.41       28.43     51.96 o 
   1   0  32       56.22      104.95     49.12 o 
   2   0  32       16.25       28.71     44.36 o 
   3   0  32      114.62      149.36     53.91 o 
   4   0  32      100.03      131.72     46.73 o 
   5   0  32      200.05      175.26     55.02 o 
   6   0  32       22.12       34.36     46.67 o 
  -9   1  32       54.76       10.19     48.90 o 
  -8   1  32       14.10        6.87     46.89 o 
  -7   1  32       22.80        3.01     42.77 o 
  -6   1  32       39.47       58.23     43.29 o 
  -5   1  32       20.04        9.46     38.69 o 
  -4   1  32      210.81      139.49     39.72 o 
  -3   1  32      512.01      549.20     52.15 o 
  -2   1  32       25.80       17.27     33.10 o 
  -1   1  32        9.80       28.00     28.87 o 
   0   1  32       83.02       77.62     28.37 o 
   1   1  32      231.30      280.37     48.60 o 
   2   1  32       10.68       59.28     26.02 o 
   3   1  32      304.41      239.79     41.52 o 
   4   1  32       84.16       82.97     36.09 o 
   5   1  32       44.14       32.80     31.25 o 
   6   1  32       54.49      107.40     41.95 o 
  -7   2  32        1.45      -16.92     50.04 o 
  -6   2  32      104.15       86.88     39.87 o 
  -5   2  32        1.03      -44.90     41.73 o 
  -4   2  32      640.69      936.31    170.60 o 
  -3   2  32       47.47       52.37     35.48 o 
  -2   2  32       66.68       64.83     38.76 o 
  -1   2  32      172.90       85.63     43.74 o 
   0   2  32       29.68       44.41     38.13 o 
   1   2  32       24.67       30.45     28.24 o 
   2   2  32       89.59       47.74     31.82 o 
   3   2  32       11.89       17.53     25.51 o 
   4   2  32       21.50       -1.58     51.91 o 
   5   2  32      132.24      118.86     73.34 o 
  -4   3  32       77.00       79.94     55.86 o 
  -3   3  32        0.87       15.34     57.24 o 
  -2   3  32       29.60        2.76     49.00 o 
  -1   3  32       67.39      108.60     60.32 o 
   0   3  32       75.34      118.95     54.07 o 
   1   3  32       34.67        8.53     45.06 o 
   2   3  32      525.53      396.02    114.91 o 
  -7   1  33        1.32      -25.86     47.69 o 
  -6   1  33        1.97      -46.02     43.27 o 
  -5   1  33       13.52       73.37     47.37 o 
  -4   1  33        6.53       40.04     31.04 o 
  -3   1  33        0.18      -10.61     41.83 o 
  -2   1  33       29.40       32.89     28.83 o 
  -1   1  33      164.57      137.77     34.09 o 
   0   1  33      429.99      529.82     77.23 o 
   1   1  33       22.45       29.46     32.27 o 
   2   1  33        2.29      -24.48     35.99 o 
   3   1  33        5.91      -20.35     31.51 o 
   4   1  33      165.37       79.34     47.66 o 
  -6   2  33      144.96      107.93     53.45 o 
  -5   2  33      298.75      276.48     59.94 o 
  -4   2  33       55.86       53.11     56.83 o 
  -3   2  33      333.27      266.37     62.65 o 
  -2   2  33      316.31      360.03     57.30 o 
  -1   2  33       41.67      116.48     49.83 o 
   0   2  33        5.91       80.73     34.17 o 
   1   2  33        4.42        6.86     35.28 o 
   2   2  33      197.73      154.06     41.64 o 
   3   2  33       62.68       73.15     40.28 o 
  -6   0  34       18.36      -17.31     78.48 o 
  -5   0  34       24.26        1.08     45.63 o 
  -4   0  34      105.55       82.45     52.81 o 
  -3   0  34       97.73       74.33     75.66 o 
  -2   0  34       14.24      -32.80     66.09 o 
  -1   0  34       92.33      145.03     94.60 o 
   0   0  34      959.09     1228.99    186.48 o 
   1   0  34       47.68      120.67     47.08 o 
   2   0  34       92.58       82.92     39.81 o 
   3   0  34       46.76       20.60     46.41 o 
  -6   1  34       59.74       26.78     66.21 o 
  -5   1  34        0.78      -49.38     44.92 o 
  -4   1  34       50.76       -1.34     39.87 o 
  -3   1  34       31.52       65.30     70.78 o 
  -2   1  34       41.99      111.49     40.54 o 
  -1   1  34       80.05       66.64     34.59 o 
   0   1  34      154.56      148.78     40.13 o 
   1   1  34       77.58      132.56     38.67 o 
   2   1  34       19.44       -9.89     36.65 o 
   3   1  34       44.70       11.96     37.00 o 
  -3   2  34       68.88      -22.51    103.11 o 
  -2   2  34       76.32       -3.68     68.20 o 
  -1   2  34       43.67       -0.79     36.62 o 
   0   2  34       11.58       34.73     32.30 o 
  -3   1  35      267.79      193.52     62.01 o 
  -2   1  35       21.82       26.19     53.54 o 
  -1   1  35        3.31      -12.24     39.14 o 
   0   1  35      135.25      202.57     46.18 o 
                                                 
